# Supplementary material for: EVATOM: an optical, label-free, machine learning assisted embryo health assessment tool
Source: Commun Biol. 2024 Mar 5;7:268. doi: 10.1038/s42003-024-05960-w (PMC10915136; doi:10.1038/s42003-024-05960-w)
Supplement: Supplementary file 7 — Supplementary Data 1 [file 42003_2024_5960_MOESM7_ESM.xlsx]

## Sheet: Fig. 3 and Supplementary Fig. 2
name	category	bw3dB	nuc_count	vol	surface_area	dm	dmd	sphericity
h1_d1_f1	1	0.163873	36	1036.01	650.834	12.6769	0.0122363	0.760774
h1_d1_f1	1	0.163873	36	336.14	428.105	0.924404	0.00275005	0.546111
h1_d1_f1	1	0.163873	36	1624.03	961.952	18.6833	0.0115043	0.694588
h1_d1_f1	1	0.163873	36	1108.55	851.547	16.9357	0.0152773	0.608294
h1_d1_f1	1	0.163873	36	743.843	484.878	8.04636	0.0108173	0.818791
h1_d1_f1	1	0.163873	36	1116.82	644.516	13.2778	0.0118889	0.807678
h1_d1_f1	1	0.163873	36	278.24	263.432	0.994527	0.00357435	0.782398
h1_d1_f1	1	0.163873	36	422.711	431.693	7.34085	0.0173661	0.630964
h1_d1_f1	1	0.163873	36	905.529	583.2	10.0013	0.0110447	0.776131
h1_d1_f1	1	0.163873	36	1250.23	838.398	14.8159	0.0118505	0.669413
h1_d1_f1	1	0.163873	36	1432.71	937.824	12.3781	0.00863966	0.655342
h1_d1_f1	1	0.163873	36	169.835	220.87	1.75304	0.010322	0.671478
h1_d1_f1	1	0.163873	36	1055.43	829.708	16.1427	0.0152949	0.604196
h1_d1_f1	1	0.163873	36	888.496	630.614	10.1015	0.0113693	0.708747
h1_d1_f1	1	0.163873	36	478.421	501.147	3.85614	0.00806012	0.590282
h1_d1_f1	1	0.163873	36	1157.35	730.88	6.40464	0.00553389	0.729369
h1_d1_f1	1	0.163873	36	421.975	509.83	2.6253	0.00622147	0.533642
h1_d1_f1	1	0.163873	36	788.298	535.719	4.09984	0.00520088	0.770325
h1_d1_f1	1	0.163873	36	1523.73	894.916	11.2642	0.00739253	0.71555
h1_d1_f1	1	0.163873	36	1086.69	773.632	8.95806	0.00824347	0.660723
h1_d1_f1	1	0.163873	36	1165.4	791.05	10.8315	0.00929427	0.677012
h1_d1_f1	1	0.163873	36	672.653	708.004	4.38602	0.00652048	0.524376
h1_d1_f1	1	0.163873	36	256.463	346.977	1.32916	0.00518264	0.5626
h1_d1_f1	1	0.163873	36	1091.8	675.886	6.33258	0.00580012	0.758647
h1_d1_f1	1	0.163873	36	404.264	507.108	2.84656	0.00704133	0.521388
h1_d1_f1	1	0.163873	36	439.736	485.799	4.2483	0.00966104	0.575646
h1_d1_f1	1	0.163873	36	1453.99	967.303	11.8279	0.00813479	0.641647
h1_d1_f1	1	0.163873	36	1519.74	897.847	7.24719	0.00476869	0.711971
h1_d1_f1	1	0.163873	36	1554.06	1036.23	9.67396	0.00622497	0.62614
h1_d1_f1	1	0.163873	36	1804.03	1223.55	13.2248	0.00733069	0.585725
h1_d1_f1	1	0.163873	36	1626.63	997.362	16.0473	0.00986536	0.670641
h1_d1_f1	1	0.163873	36	1470.67	908.657	13.8037	0.009386	0.688273
h1_d1_f1	1	0.163873	36	1141.98	703.839	5.8747	0.00514429	0.750673
h1_d1_f1	1	0.163873	36	554.298	411.462	2.83105	0.00510746	0.793078
h1_d1_f1	1	0.163873	36	1708.8	1107.36	12.3265	0.00721351	0.624202
h1_d1_f1	1	0.163873	36	1125.02	817.908	6.39163	0.00568137	0.639566
h1_d1_f2	1	0.155264	43	521.917	617.19	5.41353	0.0103724	0.507925
h1_d1_f2	1	0.155264	43	643.934	689.651	6.06148	0.0094132	0.522896
h1_d1_f2	1	0.155264	43	357.331	491.406	4.3358	0.0121339	0.495553
h1_d1_f2	1	0.155264	43	242.24	397.587	2.99958	0.0123827	0.47266
h1_d1_f2	1	0.155264	43	1187.61	857.208	10.2128	0.00859946	0.632675
h1_d1_f2	1	0.155264	43	927.653	615.546	8.60441	0.00927546	0.747275
h1_d1_f2	1	0.155264	43	1180.75	773.516	8.78627	0.00744125	0.698427
h1_d1_f2	1	0.155264	43	1106.96	661.259	13.392	0.012098	0.782588
h1_d1_f2	1	0.155264	43	1023.55	638.052	11.3761	0.0111144	0.769779
h1_d1_f2	1	0.155264	43	808.537	512.235	8.95223	0.0110721	0.819373
h1_d1_f2	1	0.155264	43	1234.08	952.315	12.6964	0.0102881	0.584251
h1_d1_f2	1	0.155264	43	1164.08	682.655	13.2979	0.0114235	0.783921
h1_d1_f2	1	0.155264	43	172.149	252.079	1.29213	0.00750587	0.593677
h1_d1_f2	1	0.155264	43	248.355	385.71	2.4433	0.00983792	0.495381
h1_d1_f2	1	0.155264	43	735.579	514.419	4.23851	0.00576214	0.766043
h1_d1_f2	1	0.155264	43	1268.66	940.042	10.2703	0.00809537	0.602884
h1_d1_f2	1	0.155264	43	1085.85	645.849	10.9547	0.0100886	0.791042
h1_d1_f2	1	0.155264	43	1310.54	821.949	15.5006	0.0118277	0.704594
h1_d1_f2	1	0.155264	43	1171.3	795.214	14.853	0.0126808	0.675738
h1_d1_f2	1	0.155264	43	1033.96	627.718	8.59163	0.00830945	0.78775
h1_d1_f2	1	0.155264	43	991.14	578.523	12.4188	0.0125298	0.830973
h1_d1_f2	1	0.155264	43	1125.58	626.366	6.03861	0.00536489	0.835423
h1_d1_f2	1	0.155264	43	1327.55	897.527	10.8353	0.0081619	0.650833
h1_d1_f2	1	0.155264	43	1069.49	637.853	6.90503	0.00645639	0.792891
h1_d1_f2	1	0.155264	43	1015.94	612.66	8.3445	0.00821356	0.797708
h1_d1_f2	1	0.155264	43	1149.08	693.47	5.95224	0.00518	0.765052
h1_d1_f2	1	0.155264	43	1036.74	610.72	4.45848	0.00430046	0.811128
h1_d1_f2	1	0.155264	43	1121.03	647.75	6.93295	0.00618443	0.805667
h1_d1_f2	1	0.155264	43	1168.98	718.985	7.62453	0.00652236	0.746397
h1_d1_f2	1	0.155264	43	1074.15	644.688	3.93002	0.00365873	0.786763
h1_d1_f2	1	0.155264	43	1024.9	622.165	9.89351	0.00965314	0.790132
h1_d1_f2	1	0.155264	43	180.504	278.574	1.4505	0.00803582	0.554457
h1_d1_f2	1	0.155264	43	259.372	252.178	5.02366	0.0193686	0.779936
h1_d1_f2	1	0.155264	43	1195.54	660.587	4.55996	0.00381416	0.824637
h1_d1_f2	1	0.155264	43	848.124	604.463	4.52331	0.00533332	0.716838
h1_d1_f2	1	0.155264	43	418.57	475.392	1.82653	0.00436374	0.569217
h1_d1_f2	1	0.155264	43	1003.59	595.88	4.89686	0.00487936	0.813509
h1_d1_f2	1	0.155264	43	1108.28	631.9	9.80555	0.00884753	0.819601
h1_d1_f2	1	0.155264	43	1220.77	819.394	9.3325	0.00764477	0.674135
h1_d1_f2	1	0.155264	43	1287.48	754.324	5.93964	0.00461339	0.758729
h1_d1_f2	1	0.155264	43	1064.44	667.889	5.74875	0.00540074	0.754849
h1_d1_f2	1	0.155264	43	444.909	506.621	1.10066	0.00247389	0.556308
h1_d1_f2	1	0.155264	43	251	347.905	2.29337	0.00913692	0.553103
h1_d1_f3	1	0.154124	49	1520.09	1036.64	10.621	0.00698709	0.616742
h1_d1_f3	1	0.154124	49	1151.26	775.111	9.9594	0.0086509	0.685333
h1_d1_f3	1	0.154124	49	671.083	592.28	14.2254	0.0211978	0.625856
h1_d1_f3	1	0.154124	49	1169.36	801.173	8.27544	0.00707688	0.669973
h1_d1_f3	1	0.154124	49	1257.47	723.093	11.284	0.00897356	0.779151
h1_d1_f3	1	0.154124	49	365.529	407.623	2.92101	0.00799119	0.606513
h1_d1_f3	1	0.154124	49	1122.39	716.822	7.49287	0.00667583	0.728621
h1_d1_f3	1	0.154124	49	1247.62	781.7	11.112	0.00890659	0.716966
h1_d1_f3	1	0.154124	49	285.273	383.438	5.61262	0.0196746	0.546549
h1_d1_f3	1	0.154124	49	1332.26	860.019	17.8921	0.0134299	0.680824
h1_d1_f3	1	0.154124	49	491.62	555.036	3.78185	0.00769263	0.542728
h1_d1_f3	1	0.154124	49	833.116	745.955	7.4924	0.00899322	0.573995
h1_d1_f3	1	0.154124	49	900.289	547.277	7.64121	0.0084875	0.823883
h1_d1_f3	1	0.154124	49	1264.43	725.624	16.0005	0.0126543	0.779296
h1_d1_f3	1	0.154124	49	195.587	251.942	2.01087	0.0102812	0.646759
h1_d1_f3	1	0.154124	49	1444.26	1069.3	10.1552	0.0070314	0.577852
h1_d1_f3	1	0.154124	49	910.174	673.09	6.60678	0.00725882	0.674778
h1_d1_f3	1	0.154124	49	662.512	518.219	7.34527	0.011087	0.709197
h1_d1_f3	1	0.154124	49	1383.09	984.036	18.6853	0.0135098	0.610061
h1_d1_f3	1	0.154124	49	903.983	670.199	13.6742	0.0151266	0.674612
h1_d1_f3	1	0.154124	49	926.198	730.807	4.47606	0.00483272	0.628759
h1_d1_f3	1	0.154124	49	1162.24	791.805	7.10525	0.00611341	0.675144
h1_d1_f3	1	0.154124	49	844.81	621.805	3.37061	0.00398979	0.695028
h1_d1_f3	1	0.154124	49	753.785	716.531	8.31607	0.0110324	0.559003
h1_d1_f3	1	0.154124	49	793.223	597.605	6.81139	0.00858698	0.693426
h1_d1_f3	1	0.154124	49	376.033	408.298	2.61508	0.00695439	0.617055
h1_d1_f3	1	0.154124	49	959.074	709.703	19.2562	0.0200779	0.662688
h1_d1_f3	1	0.154124	49	1777.42	1061.19	22.8475	0.0128543	0.66868
h1_d1_f3	1	0.154124	49	310.942	389.901	4.21142	0.013544	0.569267
h1_d1_f3	1	0.154124	49	1293.69	739.514	9.73092	0.00752181	0.776412
h1_d1_f3	1	0.154124	49	1212.61	818.463	11.8223	0.00974949	0.671892
h1_d1_f3	1	0.154124	49	1197.83	707.255	7.05335	0.00588846	0.771206
h1_d1_f3	1	0.154124	49	1042.56	732.918	6.93239	0.00664938	0.678417
h1_d1_f3	1	0.154124	49	919.934	711.491	10.2304	0.0111208	0.642914
h1_d1_f3	1	0.154124	49	123.38	196.561	4.97297	0.0403061	0.609748
h1_d1_f3	1	0.154124	49	840.727	637.96	4.29076	0.00510363	0.675244
h1_d1_f3	1	0.154124	49	248.967	300.853	1.11545	0.0044803	0.636148
h1_d1_f3	1	0.154124	49	1579.95	1132.47	8.90703	0.00563754	0.579276
h1_d1_f3	1	0.154124	49	728.017	526.393	2.92955	0.00402401	0.743479
h1_d1_f3	1	0.154124	49	357.719	420.483	2.58701	0.00723195	0.579558
h1_d1_f3	1	0.154124	49	1458.62	820.903	16.4308	0.0112646	0.757682
h1_d1_f3	1	0.154124	49	911.942	594.213	8.30412	0.00910597	0.765339
h1_d1_f3	1	0.154124	49	603.231	515.897	4.42027	0.00732765	0.669232
h1_d1_f3	1	0.154124	49	1058.38	749.687	5.85739	0.00553429	0.669934
h1_d1_f3	1	0.154124	49	457.917	489.761	2.76958	0.0060482	0.586621
h1_d1_f3	1	0.154124	49	286.008	438.245	1.15103	0.00402445	0.479019
h1_d1_f3	1	0.154124	49	522.537	649.564	4.195	0.00802814	0.482993
h1_d1_f3	1	0.154124	49	471.339	546.934	3.95566	0.0083924	0.535514
h1_d2_f1	1	0.153237	37	507.107	947.23	3.07835	0.0060704	0.32466
h1_d2_f1	1	0.153237	37	427.868	618.041	2.00526	0.00468663	0.444297
h1_d2_f1	1	0.153237	37	454.983	528.644	3.09715	0.00680716	0.54115
h1_d2_f1	1	0.153237	37	1537.14	1023.53	10.0154	0.00651562	0.6293
h1_d2_f1	1	0.153237	37	1204.15	783.986	4.72945	0.00392763	0.698173
h1_d2_f1	1	0.153237	37	1013.55	726.06	3.67896	0.00362976	0.672062
h1_d2_f1	1	0.153237	37	1007.82	561.87	3.03851	0.00301494	0.865173
h1_d2_f1	1	0.153237	37	1287.5	692.415	4.9368	0.00383439	0.826577
h1_d2_f1	1	0.153237	37	830.826	499.538	2.55648	0.00307703	0.855571
h1_d2_f1	1	0.153237	37	1032.98	600.641	4.01031	0.0038823	0.822739
h1_d2_f1	1	0.153237	37	1149.38	721.443	4.77527	0.00415465	0.735514
h1_d2_f1	1	0.153237	37	1385.25	710.45	5.11783	0.00369453	0.845867
h1_d2_f1	1	0.153237	37	1290.72	689.348	4.07217	0.00315496	0.831636
h1_d2_f1	1	0.153237	37	1277.74	671.182	3.427	0.00268208	0.848407
h1_d2_f1	1	0.153237	37	1360.07	710.558	6.43438	0.0047309	0.835461
h1_d2_f1	1	0.153237	37	1530.34	819.909	11.7064	0.00764958	0.783267
h1_d2_f1	1	0.153237	37	1533.99	775.314	7.85244	0.00511896	0.829638
h1_d2_f1	1	0.153237	37	1208.06	640.485	3.29094	0.00272415	0.856446
h1_d2_f1	1	0.153237	37	1611.89	828.231	7.72821	0.0047945	0.802706
h1_d2_f1	1	0.153237	37	852.198	526.8	6.59418	0.00773785	0.825149
h1_d2_f1	1	0.153237	37	1370.03	715.216	4.79252	0.0034981	0.834067
h1_d2_f1	1	0.153237	37	1219.89	652.148	7.64405	0.00626616	0.846614
h1_d2_f1	1	0.153237	37	1312.66	708.793	4.16857	0.00317566	0.817962
h1_d2_f1	1	0.153237	37	1613.44	820.039	7.00455	0.00434138	0.811243
h1_d2_f1	1	0.153237	37	1248.18	710.016	2.94391	0.00235856	0.789589
h1_d2_f1	1	0.153237	37	224.603	217.463	2.94594	0.0131162	0.821692
h1_d2_f1	1	0.153237	37	1231.21	672.274	3.32699	0.0027022	0.826344
h1_d2_f1	1	0.153237	37	1517.78	772.85	5.55959	0.00366299	0.826407
h1_d2_f1	1	0.153237	37	1373.63	727.707	4.14284	0.00301598	0.821184
h1_d2_f1	1	0.153237	37	1353.78	769.121	7.74788	0.00572316	0.769463
h1_d2_f1	1	0.153237	37	1469.74	771.447	3.83355	0.00260831	0.81035
h1_d2_f1	1	0.153237	37	1340.55	839.646	4.625	0.00345007	0.700235
h1_d2_f1	1	0.153237	37	1250.76	716.866	2.96131	0.00236761	0.783121
h1_d2_f1	1	0.153237	37	1232.11	758.852	5.82903	0.00473094	0.732418
h1_d2_f1	1	0.153237	37	730.81	855.248	3.0734	0.00420547	0.45877
h1_d2_f1	1	0.153237	37	274.537	332.515	1.60639	0.00585128	0.614337
h1_d2_f2	1	0.139769	49	689.463	506.877	2.74344	0.0039791	0.744599
h1_d2_f2	1	0.139769	49	1149.54	817.138	2.19345	0.00190812	0.649438
h1_d2_f2	1	0.139769	49	1116.57	652.959	2.22385	0.00199168	0.797117
h1_d2_f2	1	0.139769	49	574.504	481.837	2.57456	0.00448136	0.693606
h1_d2_f2	1	0.139769	49	611.727	425.224	3.51609	0.0057478	0.819542
h1_d2_f2	1	0.139769	49	620.744	420.804	1.54749	0.00249297	0.836268
h1_d2_f2	1	0.139769	49	967.083	567.895	1.99365	0.0020615	0.83277
h1_d2_f2	1	0.139769	49	1135.86	635.201	5.43493	0.00478486	0.828812
h1_d2_f2	1	0.139769	49	1011.35	626.541	1.16689	0.00115379	0.777681
h1_d2_f2	1	0.139769	49	515.231	396.487	4.10402	0.00796539	0.783894
h1_d2_f2	1	0.139769	49	531.983	372.546	2.36915	0.00445342	0.852256
h1_d2_f2	1	0.139769	49	1057.77	606.588	2.1435	0.00202644	0.827657
h1_d2_f2	1	0.139769	49	511.802	371.459	1.20376	0.002352	0.832993
h1_d2_f2	1	0.139769	49	1002.68	692.468	7.00227	0.00698357	0.699614
h1_d2_f2	1	0.139769	49	458.405	340.048	4.48046	0.00977401	0.845493
h1_d2_f2	1	0.139769	49	487.884	367.044	1.2024	0.00246453	0.81654
h1_d2_f2	1	0.139769	49	875.537	637.516	15.5836	0.0177989	0.694239
h1_d2_f2	1	0.139769	49	1226.12	703.066	10.3978	0.00848021	0.787972
h1_d2_f2	1	0.139769	49	1219.77	672.284	6.92268	0.0056754	0.821202
h1_d2_f2	1	0.139769	49	1007.27	579.415	1.63891	0.00162708	0.838673
h1_d2_f2	1	0.139769	49	1272.6	725.952	6.48895	0.00509895	0.782297
h1_d2_f2	1	0.139769	49	1075.66	629.103	2.74333	0.00255037	0.80701
h1_d2_f2	1	0.139769	49	569.942	401.277	5.23729	0.00918917	0.828438
h1_d2_f2	1	0.139769	49	1319.21	718.461	7.7472	0.00587258	0.809638
h1_d2_f2	1	0.139769	49	628.992	534.207	6.55602	0.0104231	0.664565
h1_d2_f2	1	0.139769	49	705.231	534.053	22.0889	0.0313215	0.717443
h1_d2_f2	1	0.139769	49	376.479	345.867	0.737288	0.00195838	0.729014
h1_d2_f2	1	0.139769	49	325.554	289.683	7.27656	0.0223513	0.790029
h1_d2_f2	1	0.139769	49	616.025	511.352	2.07073	0.00336144	0.684693
h1_d2_f2	1	0.139769	49	1163.94	686.833	4.7518	0.0040825	0.779089
h1_d2_f2	1	0.139769	49	1131.14	782.04	15.0521	0.013307	0.671325
h1_d2_f2	1	0.139769	49	992.198	604.743	1.74037	0.00175405	0.79551
h1_d2_f2	1	0.139769	49	812.165	524.198	17.1041	0.0210598	0.803066
h1_d2_f2	1	0.139769	49	327.223	316.3	2.68708	0.00821175	0.726017
h1_d2_f2	1	0.139769	49	613.446	445.451	3.74273	0.00610115	0.783794
h1_d2_f2	1	0.139769	49	337.388	365.041	11.4188	0.0338447	0.642042
h1_d2_f2	1	0.139769	49	502.306	397.476	13.1731	0.0262253	0.76881
h1_d2_f2	1	0.139769	49	463.231	428.424	3.24736	0.00701023	0.675786
h1_d2_f2	1	0.139769	49	285.901	307.976	2.11889	0.00741127	0.681466
h1_d2_f2	1	0.139769	49	686.256	514.285	6.23223	0.00908149	0.731596
h1_d2_f2	1	0.139769	49	575.264	479.593	4.44124	0.00772034	0.697466
h1_d2_f2	1	0.139769	49	429.545	481.889	3.439	0.00800613	0.571317
h1_d2_f2	1	0.139769	49	720.595	502.614	6.84339	0.00949687	0.773352
h1_d2_f2	1	0.139769	49	212.008	331.991	2.81809	0.0132924	0.517917
h1_d2_f2	1	0.139769	49	1134.19	946.025	4.66767	0.00411542	0.555954
h1_d2_f2	1	0.139769	49	1120.05	1009.54	2.73421	0.00244115	0.516639
h1_d2_f2	1	0.139769	49	1483.64	1284.19	1.93055	0.00130122	0.489864
h1_d2_f2	1	0.139769	49	183.388	317.205	1.01186	0.00551757	0.492107
h1_d2_f2	1	0.139769	49	322.669	323.808	1.16076	0.00359736	0.702591
h1_d2_f3	1	0.159308	36	1432.79	884.565	6.18893	0.00431949	0.694827
h1_d2_f3	1	0.159308	36	1508.15	903.498	6.65102	0.00441006	0.703914
h1_d2_f3	1	0.159308	36	1563.94	831.887	6.58082	0.00420784	0.78325
h1_d2_f3	1	0.159308	36	1469.8	1013.67	4.52511	0.00307872	0.616727
h1_d2_f3	1	0.159308	36	1615.82	820.265	3.27588	0.00202738	0.811818
h1_d2_f3	1	0.159308	36	1477.09	861.061	4.65554	0.00315183	0.728431
h1_d2_f3	1	0.159308	36	1357.21	828.415	4.15137	0.00305876	0.715595
h1_d2_f3	1	0.159308	36	1399.98	861.426	8.59405	0.00613868	0.702557
h1_d2_f3	1	0.159308	36	1107.41	603.821	4.34979	0.00392788	0.857267
h1_d2_f3	1	0.159308	36	1202.92	652.577	5.08776	0.00422951	0.838191
h1_d2_f3	1	0.159308	36	1481.62	755.249	9.13714	0.006167	0.832182
h1_d2_f3	1	0.159308	36	144.579	252.209	0.672229	0.00464958	0.528194
h1_d2_f3	1	0.159308	36	1147.62	628.938	3.82794	0.00333555	0.842833
h1_d2_f3	1	0.159308	36	1172.83	638.422	3.17823	0.00270987	0.84243
h1_d2_f3	1	0.159308	36	1171.88	642.62	7.60111	0.00648623	0.836475
h1_d2_f3	1	0.159308	36	908.942	563.128	4.3012	0.0047321	0.805814
h1_d2_f3	1	0.159308	36	1352.09	724.12	2.99127	0.00221233	0.816603
h1_d2_f3	1	0.159308	36	1185.21	642.569	2.75341	0.00232313	0.842874
h1_d2_f3	1	0.159308	36	1188.83	659.933	4.75395	0.00399883	0.822367
h1_d2_f3	1	0.159308	36	1465.63	859.322	2.13146	0.00145429	0.726124
h1_d2_f3	1	0.159308	36	1375.91	714.105	2.37955	0.00172944	0.837752
h1_d2_f3	1	0.159308	36	997.017	600.219	4.41035	0.00442354	0.804098
h1_d2_f3	1	0.159308	36	1447.47	741.497	10.4031	0.00718707	0.834542
h1_d2_f3	1	0.159308	36	1075.36	599.877	4.08877	0.00380225	0.846168
h1_d2_f3	1	0.159308	36	1198.11	653.332	3.73715	0.00311921	0.834988
h1_d2_f3	1	0.159308	36	1837.93	1134.23	3.64485	0.00198314	0.639736
h1_d2_f3	1	0.159308	36	1405.29	853.658	8.02768	0.00571248	0.71074
h1_d2_f3	1	0.159308	36	133.488	177.703	0.901195	0.00675115	0.710804
h1_d2_f3	1	0.159308	36	1136.81	646.602	4.04692	0.00355989	0.814652
h1_d2_f3	1	0.159308	36	1185.63	662.213	3.8082	0.00321197	0.81806
h1_d2_f3	1	0.159308	36	1503.28	803.685	6.39369	0.00425315	0.789632
h1_d2_f3	1	0.159308	36	1233.48	661.336	4.43567	0.00359606	0.84104
h1_d2_f3	1	0.159308	36	1333.5	868.96	4.32921	0.00324649	0.674239
h1_d2_f3	1	0.159308	36	415.347	492.044	1.0531	0.00253546	0.547127
h1_d2_f3	1	0.159308	36	206.702	282.101	1.73427	0.00839017	0.599299
h1_d2_f4	1	0.156253	38	1844.88	981.765	14.0406	0.00761062	0.740949
h1_d2_f4	1	0.156253	38	1217.47	658.701	8.14321	0.00668863	0.837082
h1_d2_f4	1	0.156253	38	1416.87	839.778	9.18414	0.006482	0.72645
h1_d2_f4	1	0.156253	38	813.388	511.34	7.74648	0.00952372	0.824087
h1_d2_f4	1	0.156253	38	388.653	395.046	3.3498	0.00861901	0.651945
h1_d2_f4	1	0.156253	38	1058.2	621.182	5.69194	0.0053789	0.808432
h1_d2_f4	1	0.156253	38	1482.5	775.223	11.4683	0.00773576	0.811064
h1_d2_f4	1	0.156253	38	1105.69	616.417	11.0081	0.00995582	0.838879
h1_d2_f4	1	0.156253	38	1242.09	692.849	10.0694	0.00810681	0.806519
h1_d2_f4	1	0.156253	38	1019.72	611.294	4.53924	0.00445146	0.801471
h1_d2_f4	1	0.156253	38	1051.61	603.912	5.82143	0.00553572	0.828096
h1_d2_f4	1	0.156253	38	1149.91	670.756	7.96242	0.00692439	0.791338
h1_d2_f4	1	0.156253	38	1018.24	629.951	4.81862	0.0047323	0.776981
h1_d2_f4	1	0.156253	38	1294.11	754.28	10.5039	0.00811668	0.761375
h1_d2_f4	1	0.156253	38	1042.18	615.308	5.92174	0.00568206	0.807893
h1_d2_f4	1	0.156253	38	1389.75	799.961	13.386	0.00963192	0.752847
h1_d2_f4	1	0.156253	38	1248.79	877.755	6.26138	0.00501394	0.638908
h1_d2_f4	1	0.156253	38	1295.45	752.92	14.1095	0.0108916	0.763279
h1_d2_f4	1	0.156253	38	1224.44	734.351	9.9507	0.00812675	0.753711
h1_d2_f4	1	0.156253	38	916.702	544.586	4.36718	0.00476401	0.837986
h1_d2_f4	1	0.156253	38	1135.06	640.83	10.8386	0.00954895	0.821145
h1_d2_f4	1	0.156253	38	255.116	330.157	2.00838	0.00787244	0.589189
h1_d2_f4	1	0.156253	38	1047.55	641.964	4.01661	0.00383427	0.777006
h1_d2_f4	1	0.156253	38	1061.27	644.28	4.23755	0.00399289	0.780957
h1_d2_f4	1	0.156253	38	1269.26	724.081	7.4001	0.00583023	0.782946
h1_d2_f4	1	0.156253	38	379.149	383.588	8.6378	0.0227821	0.660429
h1_d2_f4	1	0.156253	38	1340.17	755.472	7.99323	0.00596436	0.778105
h1_d2_f4	1	0.156253	38	1192.18	728.93	4.56686	0.00383067	0.745922
h1_d2_f4	1	0.156253	38	1270.62	697.904	8.55521	0.0067331	0.812891
h1_d2_f4	1	0.156253	38	1146.67	697.44	4.9495	0.00431641	0.759631
h1_d2_f4	1	0.156253	38	1376.29	844.73	10.0267	0.00728531	0.708336
h1_d2_f4	1	0.156253	38	702.884	780.186	5.41078	0.00769797	0.490014
h1_d2_f4	1	0.156253	38	1153.73	640.332	8.39464	0.0072761	0.83077
h1_d2_f4	1	0.156253	38	1589.25	1029.43	7.94143	0.00499697	0.63976
h1_d2_f4	1	0.156253	38	365.521	471.983	1.73081	0.00473519	0.523801
h1_d2_f4	1	0.156253	38	664.983	597.218	2.49362	0.0037499	0.616914
h1_d2_f4	1	0.156253	38	806.983	562.414	3.30863	0.00409999	0.745312
h1_d2_f4	1	0.156253	38	234.231	254.111	0.927892	0.00396143	0.723142
h1_d3_f1	1	0.127911	67	245.446	342.579	1.37725	0.00561119	0.553386
h1_d3_f1	1	0.127911	67	956.298	643.015	4.72592	0.00494189	0.730003
h1_d3_f1	1	0.127911	67	1058.24	830.425	2.75125	0.00259984	0.604746
h1_d3_f1	1	0.127911	67	1088.52	672.327	3.74134	0.00343708	0.761135
h1_d3_f1	1	0.127911	67	233.57	265.347	4.15043	0.0177695	0.691217
h1_d3_f1	1	0.127911	67	1192.6	875.726	3.91327	0.00328128	0.621031
h1_d3_f1	1	0.127911	67	935.455	563.132	3.08833	0.00330142	0.821403
h1_d3_f1	1	0.127911	67	648.397	479.678	2.8649	0.00441843	0.755257
h1_d3_f1	1	0.127911	67	860.331	598.839	2.55183	0.0029661	0.730495
h1_d3_f1	1	0.127911	67	908.868	608.209	1.37239	0.00151	0.746045
h1_d3_f1	1	0.127911	67	1381.54	914.12	3.73943	0.00270671	0.65623
h1_d3_f1	1	0.127911	67	494.165	423.217	0.681903	0.00137991	0.714227
h1_d3_f1	1	0.127911	67	775.165	577.226	3.97816	0.00513201	0.70697
h1_d3_f1	1	0.127911	67	819.298	633.817	8.51658	0.010395	0.668059
h1_d3_f1	1	0.127911	67	1015.03	823.315	11.4763	0.0113063	0.59325
h1_d3_f1	1	0.127911	67	865.388	566.905	1.69612	0.00195996	0.774666
h1_d3_f1	1	0.127911	67	714.157	468.015	2.87916	0.00403155	0.825569
h1_d3_f1	1	0.127911	67	857.463	537.075	2.13611	0.00249119	0.812693
h1_d3_f1	1	0.127911	67	681.818	478.849	1.19124	0.00174715	0.782344
h1_d3_f1	1	0.127911	67	1625.4	1041.48	3.16308	0.00194603	0.641909
h1_d3_f1	1	0.127911	67	1000.66	750.188	5.62599	0.00562227	0.644919
h1_d3_f1	1	0.127911	67	1339.12	906.34	10.7001	0.00799045	0.648244
h1_d3_f1	1	0.127911	67	859.388	605.785	1.72797	0.00201069	0.721592
h1_d3_f1	1	0.127911	67	975.769	582.337	6.06708	0.00621774	0.816973
h1_d3_f1	1	0.127911	67	630.868	449.857	3.60156	0.0057089	0.790743
h1_d3_f1	1	0.127911	67	574.124	437.096	1.81304	0.00315792	0.764266
h1_d3_f1	1	0.127911	67	612.661	465.45	1.87334	0.00305771	0.749476
h1_d3_f1	1	0.127911	67	849.537	587.8	1.97361	0.00232316	0.737977
h1_d3_f1	1	0.127911	67	822.033	600.483	4.68845	0.00570349	0.706713
h1_d3_f1	1	0.127911	67	740.628	513.146	1.25552	0.0016952	0.771454
h1_d3_f1	1	0.127911	67	742.835	526.937	1.58765	0.00213729	0.752755
h1_d3_f1	1	0.127911	67	827.364	573.287	3.25136	0.00392978	0.743435
h1_d3_f1	1	0.127911	67	193.124	258.613	0.500665	0.00259245	0.624775
h1_d3_f1	1	0.127911	67	617.926	426.176	1.42146	0.00230037	0.823226
h1_d3_f1	1	0.127911	67	1010.64	672.67	5.29874	0.00524293	0.724016
h1_d3_f1	1	0.127911	67	145.86	195.031	0.160602	0.00110107	0.687076
h1_d3_f1	1	0.127911	67	777.455	480.912	3.38864	0.00435864	0.850227
h1_d3_f1	1	0.127911	67	742.992	472.269	3.53597	0.00475909	0.84001
h1_d3_f1	1	0.127911	67	1023.49	647.685	2.30499	0.00225209	0.758302
h1_d3_f1	1	0.127911	67	220.314	326.972	0.932012	0.00423038	0.539513
h1_d3_f1	1	0.127911	67	942.074	664.208	4.66899	0.00495607	0.699686
h1_d3_f1	1	0.127911	67	1021.36	660.556	3.72458	0.00364668	0.742497
h1_d3_f1	1	0.127911	67	276.215	276.95	0.840339	0.00304234	0.740595
h1_d3_f1	1	0.127911	67	1066.4	640.044	14.1406	0.0132601	0.788655
h1_d3_f1	1	0.127911	67	857.636	529.034	14.3287	0.0167072	0.825155
h1_d3_f1	1	0.127911	67	995.934	592.056	3.98246	0.00399872	0.814595
h1_d3_f1	1	0.127911	67	916.843	617.523	5.54121	0.0060438	0.739085
h1_d3_f1	1	0.127911	67	806.975	523.698	11.1269	0.0137885	0.800405
h1_d3_f1	1	0.127911	67	1204.86	750.685	29.9194	0.0248323	0.72943
h1_d3_f1	1	0.127911	67	790.083	517.299	9.35391	0.0118392	0.798958
h1_d3_f1	1	0.127911	67	981.95	592.346	10.8871	0.0110872	0.806557
h1_d3_f1	1	0.127911	67	174.207	199.155	4.16592	0.0239137	0.75742
h1_d3_f1	1	0.127911	67	519.273	435.226	1.90699	0.00367243	0.717849
h1_d3_f1	1	0.127911	67	1295.08	952.336	34.1302	0.0263537	0.603335
h1_d3_f1	1	0.127911	67	1096.5	712.403	15.5937	0.0142213	0.721824
h1_d3_f1	1	0.127911	67	1157.71	1090.69	4.71333	0.00407125	0.488857
h1_d3_f1	1	0.127911	67	1801.52	1125.74	9.68466	0.00537582	0.636022
h1_d3_f1	1	0.127911	67	1689.67	1261.67	10.2205	0.0060488	0.54376
h1_d3_f1	1	0.127911	67	141.347	162.945	1.00328	0.00709801	0.805317
h1_d3_f1	1	0.127911	67	423.066	547.713	1.22528	0.00289619	0.497588
h1_d3_f1	1	0.127911	67	317.826	485.602	0.23016	0.000724168	0.4638
h1_d3_f1	1	0.127911	67	679.736	712.347	9.48521	0.0139543	0.524831
h1_d3_f1	1	0.127911	67	350.512	354.569	0.990338	0.0028254	0.678035
h1_d3_f1	1	0.127911	67	398.562	523.394	0.11313	0.000283844	0.500402
h1_d3_f2	1	0.150143	39	527.273	576.858	2.32452	0.00440856	0.547149
h1_d3_f2	1	0.150143	39	898.669	994.472	2.3303	0.00259306	0.452854
h1_d3_f2	1	0.150143	39	374.595	490.485	1.44247	0.00385076	0.51235
h1_d3_f2	1	0.150143	39	470.562	633.237	1.63746	0.0034798	0.462022
h1_d3_f2	1	0.150143	39	542.628	619.787	2.75843	0.00508345	0.519091
h1_d3_f2	1	0.150143	39	165.554	272.69	0.300424	0.00181466	0.534698
h1_d3_f2	1	0.150143	39	1097.34	680.448	2.56836	0.00234054	0.756106
h1_d3_f2	1	0.150143	39	1412.64	1355.11	4.05059	0.00286738	0.449296
h1_d3_f2	1	0.150143	39	380.19	461.067	1.76759	0.00464924	0.550454
h1_d3_f2	1	0.150143	39	229.711	359.245	0.916038	0.00398779	0.50491
h1_d3_f2	1	0.150143	39	1253.88	699.469	2.25965	0.00180212	0.803934
h1_d3_f2	1	0.150143	39	787.727	483.654	1.43458	0.00182117	0.852838
h1_d3_f2	1	0.150143	39	896.851	530.228	2.32014	0.00258698	0.848207
h1_d3_f2	1	0.150143	39	1219.55	649.977	4.24827	0.00348349	0.849281
h1_d3_f2	1	0.150143	39	1527.45	776.765	5.30668	0.0034742	0.825734
h1_d3_f2	1	0.150143	39	1405.02	746.38	2.35238	0.00167426	0.812793
h1_d3_f2	1	0.150143	39	1082.02	610.808	1.14968	0.00106252	0.834458
h1_d3_f2	1	0.150143	39	975.339	576.589	1.28097	0.00131336	0.824875
h1_d3_f2	1	0.150143	39	1069.88	617.617	1.94206	0.00181521	0.819074
h1_d3_f2	1	0.150143	39	939.818	549.79	1.47091	0.0015651	0.843949
h1_d3_f2	1	0.150143	39	1540.48	810.159	2.17279	0.00141047	0.796192
h1_d3_f2	1	0.150143	39	1234.27	730.719	3.26179	0.00264268	0.761508
h1_d3_f2	1	0.150143	39	1070.07	605.164	1.5752	0.00147206	0.836022
h1_d3_f2	1	0.150143	39	1034.63	591.997	2.62095	0.00253323	0.835643
h1_d3_f2	1	0.150143	39	1928.21	926.068	7.28039	0.00377571	0.808993
h1_d3_f2	1	0.150143	39	1189.98	653.722	1.15248	0.000968481	0.830714
h1_d3_f2	1	0.150143	39	851.099	506.176	1.55064	0.00182192	0.858031
h1_d3_f2	1	0.150143	39	1259.47	688.639	3.86421	0.00306812	0.819001
h1_d3_f2	1	0.150143	39	1370.97	722.257	2.03215	0.00148228	0.826311
h1_d3_f2	1	0.150143	39	1433.21	818.982	3.20077	0.00223329	0.750612
h1_d3_f2	1	0.150143	39	1255.79	858.49	3.21435	0.00255961	0.655684
h1_d3_f2	1	0.150143	39	247.669	293.694	3.05175	0.0123219	0.649388
h1_d3_f2	1	0.150143	39	1158.55	746.535	1.5756	0.00135997	0.71457
h1_d3_f2	1	0.150143	39	1150.72	694.999	1.5046	0.00130753	0.764093
h1_d3_f2	1	0.150143	39	255.463	326.937	0.192051	0.000751777	0.595533
h1_d3_f2	1	0.150143	39	1445.42	1016.43	3.38676	0.0023431	0.608235
h1_d3_f2	1	0.150143	39	1522.02	922.268	3.85214	0.00253093	0.693811
h1_d3_f2	1	0.150143	39	179.62	248.776	0.312898	0.001742	0.618841
h1_d3_f3	1	0.156895	31	226.174	371.644	1.43106	0.00632726	0.483043
h1_d3_f3	1	0.156895	31	280.033	446.94	1.50838	0.00538642	0.463135
h1_d3_f3	1	0.156895	31	1121.68	661.12	3.33878	0.00297659	0.789676
h1_d3_f3	1	0.156895	31	1026.91	728.683	7.0408	0.0068563	0.675513
h1_d3_f3	1	0.156895	31	1189.2	696.992	5.25099	0.00441557	0.778799
h1_d3_f3	1	0.156895	31	1241.31	738.455	4.24923	0.00342317	0.756394
h1_d3_f3	1	0.156895	31	1166.77	697.637	1.60801	0.00137818	0.768265
h1_d3_f3	1	0.156895	31	1216.64	785.334	3.99418	0.00328295	0.701788
h1_d3_f3	1	0.156895	31	1039.63	598.755	2.81802	0.00271061	0.828872
h1_d3_f3	1	0.156895	31	1263.67	688.737	3.84917	0.00304603	0.820704
h1_d3_f3	1	0.156895	31	1152.94	641.299	2.70842	0.00234914	0.829142
h1_d3_f3	1	0.156895	31	1047.4	588.494	3.91622	0.003739	0.84752
h1_d3_f3	1	0.156895	31	988.231	572.541	4.5865	0.00464112	0.838011
h1_d3_f3	1	0.156895	31	962.008	559.93	4.1636	0.00432803	0.841659
h1_d3_f3	1	0.156895	31	860.967	528.924	1.92314	0.0022337	0.827463
h1_d3_f3	1	0.156895	31	1101.02	687.364	5.90703	0.00536507	0.750171
h1_d3_f3	1	0.156895	31	1216.83	688.206	6.30794	0.00518389	0.800916
h1_d3_f3	1	0.156895	31	269.438	335.226	1.63401	0.00606453	0.601801
h1_d3_f3	1	0.156895	31	1196.44	663.914	3.02755	0.00253047	0.820917
h1_d3_f3	1	0.156895	31	1303.38	722.301	2.08335	0.00159842	0.798877
h1_d3_f3	1	0.156895	31	885.868	537.091	5.13864	0.00580068	0.830518
h1_d3_f3	1	0.156895	31	1105.01	704.723	4.05836	0.0036727	0.733459
h1_d3_f3	1	0.156895	31	1118.35	632.634	9.01957	0.00806509	0.823599
h1_d3_f3	1	0.156895	31	1370.86	872.593	5.78625	0.00422089	0.683914
h1_d3_f3	1	0.156895	31	1000.65	578.799	3.33259	0.00333042	0.835883
h1_d3_f3	1	0.156895	31	1350.93	871.844	4.31931	0.0031973	0.677849
h1_d3_f3	1	0.156895	31	362.413	478.309	2.46644	0.00680559	0.513939
h1_d3_f3	1	0.156895	31	139.107	188.277	1.55227	0.0111588	0.689583
h1_d3_f3	1	0.156895	31	1165.85	1059.79	7.15255	0.00613505	0.505465
h1_d3_f3	1	0.156895	31	260.355	379.351	2.90652	0.0111637	0.519781
h1_d3_f3	1	0.156895	31	734.826	921.432	2.79598	0.00380495	0.427377
h1_d4_f1	1	0.157433	43	296.901	351.666	2.04098	0.00687429	0.612014
h1_d4_f1	1	0.157433	43	1314.16	795.81	11.0938	0.00844172	0.729076
h1_d4_f1	1	0.157433	43	1288.78	816.885	9.19338	0.00713341	0.701092
h1_d4_f1	1	0.157433	43	1420.82	852.744	10.8671	0.00764848	0.716734
h1_d4_f1	1	0.157433	43	1115.88	688.338	6.44739	0.00577783	0.755837
h1_d4_f1	1	0.157433	43	1332.79	902.627	9.022	0.00676924	0.64886
h1_d4_f1	1	0.157433	43	1531.5	837.81	9.71991	0.00634668	0.766919
h1_d4_f1	1	0.157433	43	1390.02	818.171	7.49152	0.00538952	0.736184
h1_d4_f1	1	0.157433	43	1659.01	867.123	7.63987	0.00460508	0.781572
h1_d4_f1	1	0.157433	43	1264.2	828.23	11.2894	0.00893005	0.682669
h1_d4_f1	1	0.157433	43	217.992	256.11	1.05182	0.00482503	0.683939
h1_d4_f1	1	0.157433	43	1128.98	760.106	7.90054	0.00699792	0.689818
h1_d4_f1	1	0.157433	43	1343.74	851.589	10.1563	0.00755823	0.691507
h1_d4_f1	1	0.157433	43	1094.63	656.973	4.84649	0.00442752	0.781834
h1_d4_f1	1	0.157433	43	1208.45	726.881	5.33144	0.00441178	0.754816
h1_d4_f1	1	0.157433	43	1217.42	806.941	9.38914	0.00771232	0.683287
h1_d4_f1	1	0.157433	43	1323.23	723.759	13.5121	0.0102114	0.805343
h1_d4_f1	1	0.157433	43	1595.53	1039.6	10.4491	0.00654899	0.635165
h1_d4_f1	1	0.157433	43	1057.31	678.999	7.95051	0.00751953	0.739181
h1_d4_f1	1	0.157433	43	1350.31	898.252	6.06293	0.00449004	0.65772
h1_d4_f1	1	0.157433	43	248.818	301.191	1.7198	0.00691186	0.63518
h1_d4_f1	1	0.157433	43	1638.12	1017.33	13.3819	0.00816902	0.660573
h1_d4_f1	1	0.157433	43	158.099	228.308	0.876448	0.00554366	0.619321
h1_d4_f1	1	0.157433	43	1307.83	755.879	6.58002	0.00503123	0.765128
h1_d4_f1	1	0.157433	43	1147.93	657.901	9.1392	0.00796149	0.805872
h1_d4_f1	1	0.157433	43	1817.04	1194.98	8.07777	0.00444556	0.602608
h1_d4_f1	1	0.157433	43	1414.55	742.236	8.04047	0.00568411	0.821023
h1_d4_f1	1	0.157433	43	956.512	581.349	9.96717	0.0104203	0.807559
h1_d4_f1	1	0.157433	43	1121.63	625.348	4.51055	0.00402143	0.834825
h1_d4_f1	1	0.157433	43	1240.8	733.366	4.1494	0.00334413	0.761432
h1_d4_f1	1	0.157433	43	1349.02	779.776	10.0384	0.00744126	0.757168
h1_d4_f1	1	0.157433	43	137.174	203.677	1.00016	0.00729121	0.631523
h1_d4_f1	1	0.157433	43	1240.34	780.975	5.43262	0.00437994	0.714838
h1_d4_f1	1	0.157433	43	175.058	218.798	2.24877	0.0128459	0.691664
h1_d4_f1	1	0.157433	43	185.669	294.328	1.70734	0.00919561	0.534745
h1_d4_f1	1	0.157433	43	252.587	412.719	0.37136	0.00147023	0.468206
h1_d4_f1	1	0.157433	43	602.959	550.805	6.27608	0.0104088	0.62663
h1_d4_f1	1	0.157433	43	1025.05	815.758	5.18841	0.00506162	0.602679
h1_d4_f1	1	0.157433	43	563.818	592.487	3.31094	0.00587236	0.557055
h1_d4_f1	1	0.157433	43	653.595	800.716	3.08444	0.00471919	0.45486
h1_d4_f1	1	0.157433	43	371.471	401.756	1.52551	0.00410667	0.62202
h1_d4_f1	1	0.157433	43	308.099	406.76	1.20242	0.00390271	0.542342
h1_d4_f6	1	0.149176	34	1689.2	1077.79	7.43726	0.00440284	0.63641
h1_d4_f6	1	0.149176	34	1164.82	754.192	6.94413	0.00596156	0.709863
h1_d4_f6	1	0.149176	34	1085.17	615.911	4.03851	0.00372154	0.829149
h1_d4_f6	1	0.149176	34	1451.16	806.33	4.8965	0.0033742	0.768742
h1_d4_f6	1	0.149176	34	1208.34	642.356	5.93735	0.00491364	0.854084
h1_d4_f6	1	0.149176	34	1596.98	975.403	10.1756	0.00637179	0.67738
h1_d4_f6	1	0.149176	34	1324.87	752.224	3.5299	0.00266434	0.775506
h1_d4_f6	1	0.149176	34	1206.38	644.141	5.80402	0.00481111	0.850797
h1_d4_f6	1	0.149176	34	1297.69	694.813	4.25339	0.00327765	0.828065
h1_d4_f6	1	0.149176	34	1185.54	670.814	5.07425	0.00428013	0.80753
h1_d4_f6	1	0.149176	34	1589.07	898.84	7.18162	0.00451937	0.732653
h1_d4_f6	1	0.149176	34	1336.91	725.685	3.8168	0.00285494	0.80873
h1_d4_f6	1	0.149176	34	1333.4	692.834	2.57936	0.00193443	0.845593
h1_d4_f6	1	0.149176	34	1857.39	951.131	8.15593	0.00439107	0.768267
h1_d4_f6	1	0.149176	34	1461.44	853.221	5.54247	0.00379248	0.729922
h1_d4_f6	1	0.149176	34	1179.6	643.097	2.24781	0.00190558	0.839517
h1_d4_f6	1	0.149176	34	1248.82	700.909	4.6233	0.00370214	0.800121
h1_d4_f6	1	0.149176	34	1251.67	724.145	2.80453	0.00224063	0.775625
h1_d4_f6	1	0.149176	34	1532.36	784.552	5.68479	0.00370984	0.819285
h1_d4_f6	1	0.149176	34	390.86	420.214	1.16463	0.00297967	0.615216
h1_d4_f6	1	0.149176	34	1190.36	677.719	4.34977	0.00365418	0.801467
h1_d4_f6	1	0.149176	34	1472.2	742.889	7.14788	0.00485524	0.842438
h1_d4_f6	1	0.149176	34	1439.1	764.791	3.7954	0.00263735	0.806
h1_d4_f6	1	0.149176	34	1464.48	812.999	6.40202	0.00437153	0.767096
h1_d4_f6	1	0.149176	34	1274.3	732.021	1.68336	0.00132101	0.776499
h1_d4_f6	1	0.149176	34	1952.86	1133.56	5.67592	0.00290646	0.666531
h1_d4_f6	1	0.149176	34	1939.94	1167.78	11.6611	0.00601103	0.644144
h1_d4_f6	1	0.149176	34	232.628	274.093	1.07884	0.00463763	0.667361
h1_d4_f6	1	0.149176	34	975.818	764.475	2.19427	0.00224865	0.622348
h1_d4_f6	1	0.149176	34	297.851	412.265	1.82276	0.0061197	0.523168
h1_d4_f6	1	0.149176	34	290.818	353.059	1.23071	0.00423188	0.601244
h2_d1_f1	1	0.136062	62	1207.18	1082.98	10.0322	0.00831044	0.506268
h2_d1_f1	1	0.136062	62	1220.74	792.449	1.95623	0.0016025	0.697045
h2_d1_f1	1	0.136062	62	786.603	716.46	2.25925	0.00287216	0.57517
h2_d1_f1	1	0.136062	62	121.694	155.489	4.9289	0.0405024	0.763775
h2_d1_f1	1	0.136062	62	175.612	272.453	4.35819	0.0248172	0.556624
h2_d1_f1	1	0.136062	62	1095.78	684.136	2.83831	0.00259022	0.751317
h2_d1_f1	1	0.136062	62	482.421	380.664	2.90871	0.00602939	0.781436
h2_d1_f1	1	0.136062	62	648.537	539.948	3.36731	0.00519216	0.67105
h2_d1_f1	1	0.136062	62	1594.46	978.687	7.934	0.00497597	0.674398
h2_d1_f1	1	0.136062	62	645.05	460.077	4.28264	0.00663924	0.784722
h2_d1_f1	1	0.136062	62	485.471	367.234	1.14051	0.00234928	0.813424
h2_d1_f1	1	0.136062	62	567.479	458.046	5.21733	0.00919386	0.723671
h2_d1_f1	1	0.136062	62	718.653	564.222	5.5919	0.00778108	0.68767
h2_d1_f1	1	0.136062	62	709.694	531.732	3.81439	0.00537469	0.723612
h2_d1_f1	1	0.136062	62	421.942	343.887	1.64741	0.00390434	0.791111
h2_d1_f1	1	0.136062	62	332.802	289.687	1.11468	0.00334938	0.8017
h2_d1_f1	1	0.136062	62	563.149	420.82	1.08831	0.00193254	0.783676
h2_d1_f1	1	0.136062	62	199.81	230.76	5.12981	0.0256735	0.716257
h2_d1_f1	1	0.136062	62	1219.83	750.35	8.50319	0.00697077	0.735791
h2_d1_f1	1	0.136062	62	732.926	624.104	12.1299	0.01655	0.629894
h2_d1_f1	1	0.136062	62	432.322	344.857	1.35403	0.003132	0.801771
h2_d1_f1	1	0.136062	62	973.793	755.686	6.35978	0.00653093	0.628716
h2_d1_f1	1	0.136062	62	1056.81	766.805	19.3926	0.0183501	0.65433
h2_d1_f1	1	0.136062	62	529.769	396.736	2.96964	0.00560554	0.798068
h2_d1_f1	1	0.136062	62	1145.77	713.942	6.34931	0.00554153	0.741685
h2_d1_f1	1	0.136062	62	676.645	562.334	2.22091	0.00328223	0.662822
h2_d1_f1	1	0.136062	62	384.595	324.93	6.96425	0.018108	0.787101
h2_d1_f1	1	0.136062	62	557.372	415.563	12.2181	0.0219208	0.788153
h2_d1_f1	1	0.136062	62	1129.15	667.426	8.82054	0.00781167	0.785685
h2_d1_f1	1	0.136062	62	746.397	611.427	3.51396	0.00470789	0.650808
h2_d1_f1	1	0.136062	62	527.62	377.161	6.78687	0.0128632	0.837216
h2_d1_f1	1	0.136062	62	809.364	540.373	29.6128	0.0365878	0.777236
h2_d1_f1	1	0.136062	62	467.19	439.153	3.10742	0.00665129	0.663026
h2_d1_f1	1	0.136062	62	1042.03	638.135	5.47109	0.0052504	0.778919
h2_d1_f1	1	0.136062	62	1175.4	751.714	3.57975	0.00304557	0.716508
h2_d1_f1	1	0.136062	62	548.818	398.029	1.43195	0.00260916	0.814433
h2_d1_f1	1	0.136062	62	338.777	304.312	7.44012	0.0219617	0.772278
h2_d1_f1	1	0.136062	62	975.149	605.619	7.90298	0.00810438	0.785233
h2_d1_f1	1	0.136062	62	821.512	593.398	4.63951	0.00564753	0.714849
h2_d1_f1	1	0.136062	62	630.678	470.802	3.68045	0.00583571	0.755413
h2_d1_f1	1	0.136062	62	455.24	361.009	11.7418	0.0257926	0.792732
h2_d1_f1	1	0.136062	62	1037.11	694.618	15.0469	0.0145085	0.713325
h2_d1_f1	1	0.136062	62	805.802	522.738	11.0093	0.0136625	0.801098
h2_d1_f1	1	0.136062	62	575.835	524.963	3.1344	0.00544324	0.637608
h2_d1_f1	1	0.136062	62	639.529	453.059	12.6947	0.0198501	0.792325
h2_d1_f1	1	0.136062	62	823.967	526.947	7.55106	0.00916427	0.806597
h2_d1_f1	1	0.136062	62	1419.29	1008.67	24.6155	0.0173435	0.605501
h2_d1_f1	1	0.136062	62	437.868	447.074	3.617	0.00826047	0.623735
h2_d1_f1	1	0.136062	62	1018.84	690.28	5.83471	0.0057268	0.709355
h2_d1_f1	1	0.136062	62	803.777	611.072	2.31549	0.00288076	0.684146
h2_d1_f1	1	0.136062	62	219.521	274.433	5.12702	0.0233555	0.641256
h2_d1_f1	1	0.136062	62	168.628	194.378	2.61921	0.0155325	0.759377
h2_d1_f1	1	0.136062	62	621.603	630.066	6.40318	0.0103011	0.559037
h2_d1_f1	1	0.136062	62	530.331	505.431	4.53603	0.00855321	0.626884
h2_d1_f1	1	0.136062	62	922.116	693.004	4.66653	0.00506067	0.661107
h2_d1_f1	1	0.136062	62	1140.9	1055.38	4.91581	0.00430871	0.50031
h2_d1_f1	1	0.136062	62	328.843	392.232	2.25518	0.00685793	0.587399
h2_d1_f1	1	0.136062	62	525.24	588.066	2.50391	0.00476718	0.53534
h2_d1_f1	1	0.136062	62	275.818	353.843	0.661514	0.00239837	0.579102
h2_d1_f1	1	0.136062	62	601.62	766.519	1.64646	0.00273671	0.449617
h2_d1_f2	1	0.132603	53	1067.6	728.526	1.14458	0.00107211	0.693388
h2_d1_f2	1	0.132603	53	177.967	216.406	3.19607	0.0179588	0.707035
h2_d1_f2	1	0.132603	53	1473.17	982.269	5.51821	0.00374582	0.637414
h2_d1_f2	1	0.132603	53	1006.52	661.934	2.86101	0.00284247	0.733755
h2_d1_f2	1	0.132603	53	720.124	605.008	1.94436	0.00270003	0.642186
h2_d1_f2	1	0.132603	53	1639.64	1002.57	2.81326	0.00171577	0.670712
h2_d1_f2	1	0.132603	53	992.124	600.666	2.87186	0.00289466	0.800869
h2_d1_f2	1	0.132603	53	581.074	428.286	4.25089	0.00731556	0.786269
h2_d1_f2	1	0.132603	53	1721.64	1010.08	8.67466	0.00503859	0.68774
h2_d1_f2	1	0.132603	53	548.628	533.615	4.06491	0.00740923	0.607353
h2_d1_f2	1	0.132603	53	901.686	696.911	2.55264	0.00283096	0.647655
h2_d1_f2	1	0.132603	53	960.149	650.667	0.714441	0.000744094	0.723354
h2_d1_f2	1	0.132603	53	782.793	543.303	3.61332	0.00461594	0.756032
h2_d1_f2	1	0.132603	53	730.826	513.621	1.23492	0.00168976	0.763925
h2_d1_f2	1	0.132603	53	323.43	366.445	0.947541	0.00292967	0.621817
h2_d1_f2	1	0.132603	53	736.438	520.808	1.75698	0.00238578	0.757235
h2_d1_f2	1	0.132603	53	1046.57	768.021	10.3048	0.00984622	0.649067
h2_d1_f2	1	0.132603	53	650.306	495.899	0.41524	0.000638531	0.731985
h2_d1_f2	1	0.132603	53	1715.6	1152.59	11.5556	0.00673557	0.601295
h2_d1_f2	1	0.132603	53	464.025	383.287	1.1111	0.00239448	0.756231
h2_d1_f2	1	0.132603	53	489.132	416.321	1.47823	0.00302214	0.721118
h2_d1_f2	1	0.132603	53	1189.86	720.944	1.88798	0.00158673	0.753205
h2_d1_f2	1	0.132603	53	676.298	541.269	3.02568	0.00447389	0.688382
h2_d1_f2	1	0.132603	53	992.256	671.638	3.67123	0.00369988	0.716305
h2_d1_f2	1	0.132603	53	763.512	490.121	2.13974	0.00280249	0.824248
h2_d1_f2	1	0.132603	53	864.719	588.438	2.41382	0.00279145	0.745934
h2_d1_f2	1	0.132603	53	783.273	512.294	10.3592	0.0132255	0.802121
h2_d1_f2	1	0.132603	53	801.149	553.829	6.85477	0.00855618	0.753212
h2_d1_f2	1	0.132603	53	514.711	459.872	1.80345	0.00350382	0.675392
h2_d1_f2	1	0.132603	53	564.372	427.222	12.7942	0.0226697	0.773049
h2_d1_f2	1	0.132603	53	496.727	388.185	5.76082	0.0115976	0.781372
h2_d1_f2	1	0.132603	53	884.256	628.51	1.73235	0.0019591	0.708855
h2_d1_f2	1	0.132603	53	701.934	509.031	11.4607	0.0163273	0.750361
h2_d1_f2	1	0.132603	53	847.983	549.778	3.2765	0.00386387	0.788052
h2_d1_f2	1	0.132603	53	963.669	622.97	30.1185	0.031254	0.75736
h2_d1_f2	1	0.132603	53	657.579	451.47	1.34744	0.00204909	0.810004
h2_d1_f2	1	0.132603	53	977.339	686.567	4.34916	0.00445	0.693689
h2_d1_f2	1	0.132603	53	465.95	348.066	3.59422	0.00771374	0.835055
h2_d1_f2	1	0.132603	53	473.149	353.601	3.38376	0.00715158	0.830429
h2_d1_f2	1	0.132603	53	654.537	580.55	4.51254	0.00689424	0.627963
h2_d1_f2	1	0.132603	53	1430.02	961.083	8.52802	0.00596358	0.638681
h2_d1_f2	1	0.132603	53	1111.88	704.477	22.2542	0.0200149	0.736756
h2_d1_f2	1	0.132603	53	661.24	458.242	13.1223	0.0198449	0.800993
h2_d1_f2	1	0.132603	53	944.43	611.192	5.7267	0.00606366	0.761646
h2_d1_f2	1	0.132603	53	619.421	470.441	5.81356	0.00938547	0.74697
h2_d1_f2	1	0.132603	53	1371	990.401	23.6211	0.0172291	0.602603
h2_d1_f2	1	0.132603	53	767.488	550.051	8.37034	0.0109062	0.736991
h2_d1_f2	1	0.132603	53	492.603	377.961	2.30409	0.00467737	0.79806
h2_d1_f2	1	0.132603	53	635.083	513.46	1.49812	0.00235893	0.695875
h2_d1_f2	1	0.132603	53	1381.31	1036.54	10.6781	0.00773037	0.578661
h2_d1_f2	1	0.132603	53	323.669	392.089	0.517734	0.00159958	0.581434
h2_d1_f2	1	0.132603	53	555.893	408.515	2.97059	0.00534382	0.800331
h2_d1_f2	1	0.132603	53	854.752	746.696	2.0683	0.00241976	0.583311
h2_d1_f3	2	0.112328	66	238.876	427.782	0.710152	0.00297289	0.435222
h2_d1_f3	2	0.112328	66	909.975	676.362	3.94544	0.00433577	0.671416
h2_d1_f3	2	0.112328	66	341.397	446.707	1.35203	0.00396028	0.528812
h2_d1_f3	2	0.112328	66	171.521	186.17	3.02139	0.0176153	0.801899
h2_d1_f3	2	0.112328	66	953.504	633.361	2.3505	0.00246512	0.739687
h2_d1_f3	2	0.112328	66	910.421	775.827	3.57047	0.00392178	0.585528
h2_d1_f3	2	0.112328	66	740.909	585.44	1.88685	0.00254666	0.676361
h2_d1_f3	2	0.112328	66	1106.96	853.407	1.88857	0.00170608	0.606385
h2_d1_f3	2	0.112328	66	819.091	603.528	0.729793	0.000890979	0.701469
h2_d1_f3	2	0.112328	66	716.529	506.927	2.008	0.0028024	0.763885
h2_d1_f3	2	0.112328	66	854.107	711.44	4.59429	0.00537905	0.61191
h2_d1_f3	2	0.112328	66	784.388	495.678	1.92761	0.00245747	0.829798
h2_d1_f3	2	0.112328	66	387.132	336.871	0.143579	0.000370878	0.762535
h2_d1_f3	2	0.112328	66	533.843	422.375	1.73294	0.00324616	0.753462
h2_d1_f3	2	0.112328	66	655.76	485.797	0.884795	0.00134927	0.75138
h2_d1_f3	2	0.112328	66	739.488	550.162	2.85972	0.00386716	0.718809
h2_d1_f3	2	0.112328	66	552.967	470.13	4.12438	0.00745864	0.692999
h2_d1_f3	2	0.112328	66	685.438	469.405	5.3453	0.00779836	0.800906
h2_d1_f3	2	0.112328	66	1487.54	1010.1	3.43232	0.00230738	0.623874
h2_d1_f3	2	0.112328	66	492.76	394.56	0.368348	0.000747521	0.764647
h2_d1_f3	2	0.112328	66	512.645	442.526	0.582001	0.00113529	0.699987
h2_d1_f3	2	0.112328	66	361.058	360.142	1.09228	0.00302521	0.680866
h2_d1_f3	2	0.112328	66	521.165	455.112	4.31416	0.00827791	0.68815
h2_d1_f3	2	0.112328	66	373.24	350.986	0.640381	0.00171574	0.714253
h2_d1_f3	2	0.112328	66	425.479	379.082	1.12881	0.00265304	0.721666
h2_d1_f3	2	0.112328	66	669.05	552.366	0.75549	0.0011292	0.669725
h2_d1_f3	2	0.112328	66	723.521	581.076	1.47621	0.00204031	0.670736
h2_d1_f3	2	0.112328	66	818.711	571.281	0.869679	0.00106225	0.740835
h2_d1_f3	2	0.112328	66	535.579	429.24	4.5863	0.00856327	0.743019
h2_d1_f3	2	0.112328	66	309.645	308.233	0.692982	0.00223799	0.718094
h2_d1_f3	2	0.112328	66	385.074	335.726	3.92388	0.0101899	0.762423
h2_d1_f3	2	0.112328	66	650.273	459.044	3.45367	0.00531112	0.790728
h2_d1_f3	2	0.112328	66	444.612	349.743	3.91145	0.00879746	0.805482
h2_d1_f3	2	0.112328	66	687.107	495.783	2.20373	0.00320726	0.759525
h2_d1_f3	2	0.112328	66	840.339	671.214	6.00586	0.00714695	0.641593
h2_d1_f3	2	0.112328	66	992.669	835.148	20.3166	0.0204666	0.576223
h2_d1_f3	2	0.112328	66	757.38	536.515	8.04945	0.010628	0.748937
h2_d1_f3	2	0.112328	66	581.835	464.22	7.66147	0.0131678	0.726039
h2_d1_f3	2	0.112328	66	471.471	410.647	2.4096	0.00511081	0.713377
h2_d1_f3	2	0.112328	66	544.785	416.813	2.4982	0.00458567	0.773915
h2_d1_f3	2	0.112328	66	593.678	441.426	17.3437	0.0292139	0.773857
h2_d1_f3	2	0.112328	66	473.81	394.109	0.939327	0.0019825	0.745768
h2_d1_f3	2	0.112328	66	538.612	400.451	1.4501	0.00269229	0.799439
h2_d1_f3	2	0.112328	66	457.645	446.124	2.05857	0.00449819	0.643746
h2_d1_f3	2	0.112328	66	482.025	477.175	1.11779	0.00231895	0.623045
h2_d1_f3	2	0.112328	66	633.579	472.724	13.8546	0.0218672	0.754646
h2_d1_f3	2	0.112328	66	566.884	451.239	1.21232	0.00213857	0.734074
h2_d1_f3	2	0.112328	66	919.413	706.671	8.25002	0.00897313	0.647054
h2_d1_f3	2	0.112328	66	755.702	558.917	1.84931	0.00244715	0.717856
h2_d1_f3	2	0.112328	66	513.388	506.862	0.432722	0.000842875	0.611728
h2_d1_f3	2	0.112328	66	1238.21	844.639	12.8138	0.0103487	0.6602
h2_d1_f3	2	0.112328	66	450.95	515.99	14.9002	0.0330418	0.55114
h2_d1_f3	2	0.112328	66	1451.1	985.968	40.4641	0.0278851	0.628665
h2_d1_f3	2	0.112328	66	1029.22	799.819	34.9133	0.033922	0.616356
h2_d1_f3	2	0.112328	66	636.248	469.105	5.13599	0.0080723	0.762602
h2_d1_f3	2	0.112328	66	584.017	486.184	13.8827	0.0237711	0.694972
h2_d1_f3	2	0.112328	66	615.512	478.098	3.65274	0.00593447	0.731911
h2_d1_f3	2	0.112328	66	1104.07	807.173	12.3045	0.0111447	0.640004
h2_d1_f3	2	0.112328	66	608.256	458.497	8.82894	0.0145152	0.757191
h2_d1_f3	2	0.112328	66	785.826	628.612	18.0664	0.0229903	0.655117
h2_d1_f3	2	0.112328	66	555.777	426.572	2.38327	0.00428817	0.766347
h2_d1_f3	2	0.112328	66	536.149	416.719	14.1651	0.0264201	0.765886
h2_d1_f3	2	0.112328	66	609.405	481.393	0.813174	0.00133437	0.722084
h2_d1_f3	2	0.112328	66	520.207	485.932	0.957387	0.0018404	0.643713
h2_d1_f3	2	0.112328	66	727.802	600.934	1.66689	0.00229031	0.651128
h2_d1_f3	2	0.112328	66	942.992	771.391	0.820948	0.000870578	0.602858
h2_d1_f4	3	0.178836	25	553.752	525.077	16.2465	0.029339	0.621067
h2_d1_f4	3	0.178836	25	455.76	404.696	8.84705	0.0194116	0.707695
h2_d1_f4	3	0.178836	25	208.678	224.417	4.29946	0.0206033	0.758132
h2_d1_f4	3	0.178836	25	180.306	227.994	1.37997	0.00765352	0.676966
h2_d1_f4	3	0.178836	25	728.372	663.48	5.73167	0.00786915	0.590054
h2_d1_f4	3	0.178836	25	451.909	476.933	19.4664	0.0430759	0.597119
h2_d1_f4	3	0.178836	25	1162.23	789.605	13.8137	0.0118855	0.677022
h2_d1_f4	3	0.178836	25	453.033	434.796	13.3683	0.0295084	0.656072
h2_d1_f4	3	0.178836	25	936.752	936.612	11.077	0.0118249	0.494319
h2_d1_f4	3	0.178836	25	293.264	390.965	4.42251	0.0150803	0.545992
h2_d1_f4	3	0.178836	25	777.719	589.266	7.01187	0.00901595	0.694046
h2_d1_f4	3	0.178836	25	237.727	309.51	6.1597	0.0259108	0.599601
h2_d1_f4	3	0.178836	25	120.785	153.191	2.25737	0.0186892	0.771366
h2_d1_f4	3	0.178836	25	318.025	346.616	8.92352	0.0280592	0.650043
h2_d1_f4	3	0.178836	25	581	454.366	3.15174	0.00542468	0.741075
h2_d1_f4	3	0.178836	25	1029.57	801.746	13.7279	0.0133336	0.615014
h2_d1_f4	3	0.178836	25	314.165	317.575	3.56691	0.0113536	0.703735
h2_d1_f4	3	0.178836	25	892.231	620.629	7.36726	0.00825712	0.722166
h2_d1_f4	3	0.178836	25	351.008	305.898	4.6191	0.0131595	0.786656
h2_d1_f4	3	0.178836	25	1510.77	944.47	10.6906	0.00707625	0.674158
h2_d1_f4	3	0.178836	25	190.545	201.784	0.849717	0.00445939	0.793589
h2_d1_f4	3	0.178836	25	435.628	446.03	12.7561	0.0292821	0.623061
h2_d1_f4	3	0.178836	25	420.355	460.935	10.5306	0.0250516	0.588738
h2_d1_f4	3	0.178836	25	411.405	370.776	2.68127	0.00651735	0.721471
h2_d1_f4	3	0.178836	25	491.372	464.48	7.42461	0.01511	0.648321
h2_d2_f1	1	0.10632	67	480.421	409.177	0.921197	0.00191748	0.724972
h2_d2_f1	1	0.10632	67	552.884	480.787	1.10677	0.00200181	0.677571
h2_d2_f1	1	0.10632	67	1222.74	940.115	7.62268	0.00623412	0.5882
h2_d2_f1	1	0.10632	67	396.281	334.216	2.01849	0.00509357	0.780655
h2_d2_f1	1	0.10632	67	460.934	383.835	2.84468	0.00617155	0.751794
h2_d2_f1	1	0.10632	67	272.884	317.838	0.227445	0.000833485	0.640124
h2_d2_f1	1	0.10632	67	554.512	517.152	2.33327	0.00420778	0.631161
h2_d2_f1	1	0.10632	67	154.512	244.233	1.06724	0.00690714	0.570149
h2_d2_f1	1	0.10632	67	253.264	355.564	1.01708	0.00401588	0.544439
h2_d2_f1	1	0.10632	67	528.215	469.799	4.38288	0.00829753	0.672634
h2_d2_f1	1	0.10632	67	571.174	460.582	2.7806	0.00486823	0.722808
h2_d2_f1	1	0.10632	67	674.826	549.551	2.06542	0.00306067	0.677025
h2_d2_f1	1	0.10632	67	306.388	393.734	1.20294	0.00392618	0.558207
h2_d2_f1	1	0.10632	67	329.893	366.078	2.66475	0.00807764	0.630705
h2_d2_f1	1	0.10632	67	1122.83	669.446	3.10316	0.00276369	0.780391
h2_d2_f1	1	0.10632	67	570.983	592.697	1.52408	0.00266923	0.561565
h2_d2_f1	1	0.10632	67	431.306	460.914	2.08475	0.00483359	0.598946
h2_d2_f1	1	0.10632	67	727.917	543.941	3.96772	0.00545078	0.719427
h2_d2_f1	1	0.10632	67	956.388	564.371	4.39811	0.00459866	0.831781
h2_d2_f1	1	0.10632	67	1205.4	731.294	6.26425	0.00519683	0.748995
h2_d2_f1	1	0.10632	67	523.983	475.044	4.39631	0.00839017	0.661651
h2_d2_f1	1	0.10632	67	782.455	613.146	3.42553	0.00437794	0.66972
h2_d2_f1	1	0.10632	67	637.942	508.962	1.61259	0.0025278	0.70413
h2_d2_f1	1	0.10632	67	206.264	281.402	6.59461	0.0319716	0.599939
h2_d2_f1	1	0.10632	67	1216.17	702.811	3.41948	0.00281169	0.783984
h2_d2_f1	1	0.10632	67	1140.9	661.921	8.0303	0.00703856	0.797707
h2_d2_f1	1	0.10632	67	313.496	298.651	1.14016	0.00363693	0.747264
h2_d2_f1	1	0.10632	67	401.041	403.877	3.68593	0.0091909	0.65117
h2_d2_f1	1	0.10632	67	1063.79	710.712	15.8144	0.014866	0.70908
h2_d2_f1	1	0.10632	67	813.81	636.704	2.26273	0.00278042	0.662056
h2_d2_f1	1	0.10632	67	937.686	603.147	3.63301	0.00387444	0.768126
h2_d2_f1	1	0.10632	67	747.669	561.166	12.753	0.017057	0.709904
h2_d2_f1	1	0.10632	67	229.405	245.483	11.4983	0.0501222	0.738239
h2_d2_f1	1	0.10632	67	891.091	722.387	2.69954	0.00302948	0.61991
h2_d2_f1	1	0.10632	67	803.438	564.922	4.70742	0.00585909	0.739828
h2_d2_f1	1	0.10632	67	899.38	688.7	18.4615	0.0205269	0.654259
h2_d2_f1	1	0.10632	67	546.752	417.102	1.30055	0.00237869	0.775239
h2_d2_f1	1	0.10632	67	160.479	198.486	8.2804	0.0515979	0.719504
h2_d2_f1	1	0.10632	67	911.116	630.218	16.6518	0.0182762	0.721178
h2_d2_f1	1	0.10632	67	658.992	464.225	1.86634	0.00283211	0.788877
h2_d2_f1	1	0.10632	67	344.669	350.62	1.85877	0.00539291	0.678031
h2_d2_f1	1	0.10632	67	159.603	204.515	6.09311	0.0381766	0.69575
h2_d2_f1	1	0.10632	67	806.81	685.407	27.0981	0.0335867	0.611481
h2_d2_f1	1	0.10632	67	979.793	704.222	6.01702	0.00614111	0.67743
h2_d2_f1	1	0.10632	67	367.397	334.219	18.6822	0.0508503	0.742237
h2_d2_f1	1	0.10632	67	603.479	437.081	5.12889	0.00849886	0.790127
h2_d2_f1	1	0.10632	67	809.562	591.608	4.55097	0.00562152	0.710041
h2_d2_f1	1	0.10632	67	509.463	392.179	7.53951	0.0147989	0.786577
h2_d2_f1	1	0.10632	67	179.504	239.096	1.7136	0.00954629	0.643619
h2_d2_f1	1	0.10632	67	1054.42	839.062	28.1358	0.0266836	0.597081
h2_d2_f1	1	0.10632	67	592.86	433.885	14.4712	0.0244092	0.786581
h2_d2_f1	1	0.10632	67	239.942	323.402	2.69462	0.0112303	0.577403
h2_d2_f1	1	0.10632	67	1216.83	915.069	16.0528	0.0131924	0.602351
h2_d2_f1	1	0.10632	67	875.86	614.012	4.05516	0.00462992	0.720992
h2_d2_f1	1	0.10632	67	748.306	564.661	8.64654	0.0115548	0.705909
h2_d2_f1	1	0.10632	67	479.413	373.151	1.03956	0.00216841	0.793853
h2_d2_f1	1	0.10632	67	539.736	421.858	3.60013	0.00667018	0.759927
h2_d2_f1	1	0.10632	67	645.959	553.028	4.48785	0.00694759	0.653441
h2_d2_f1	1	0.10632	67	185.967	197.336	5.87454	0.0315891	0.798428
h2_d2_f1	1	0.10632	67	514.074	409.525	0.760656	0.00147966	0.757799
h2_d2_f1	1	0.10632	67	683.132	638.884	0.878302	0.0012857	0.587127
h2_d2_f1	1	0.10632	67	630.314	495.223	1.76054	0.00279311	0.717885
h2_d2_f1	1	0.10632	67	460.306	376.596	1.64911	0.00358265	0.765548
h2_d2_f1	1	0.10632	67	738.099	711.947	14.7251	0.01995	0.55477
h2_d2_f1	1	0.10632	67	531.86	422.639	0.652054	0.00122599	0.751125
h2_d2_f1	1	0.10632	67	684.636	621.475	0.812585	0.00118689	0.60446
h2_d2_f2	1	0.12779	53	228.306	383.069	1.41692	0.00620623	0.471576
h2_d2_f2	1	0.12779	53	850.397	611.146	4.28743	0.00504168	0.710264
h2_d2_f2	1	0.12779	53	1042.25	674.163	3.55947	0.00341518	0.737395
h2_d2_f2	1	0.12779	53	1008.69	635.728	3.33083	0.00330215	0.765098
h2_d2_f2	1	0.12779	53	700.099	502.716	2.70897	0.00386941	0.758463
h2_d2_f2	1	0.12779	53	819.76	606.391	4.92209	0.0060043	0.698537
h2_d2_f2	1	0.12779	53	1172	824.2	3.61334	0.00308305	0.652234
h2_d2_f2	1	0.12779	53	989.165	676.31	2.54588	0.00257376	0.709879
h2_d2_f2	1	0.12779	53	727.57	495.929	1.6508	0.00226892	0.788826
h2_d2_f2	1	0.12779	53	709.843	477.459	2.58903	0.00364733	0.805977
h2_d2_f2	1	0.12779	53	800.066	611.314	2.74772	0.00343436	0.681768
h2_d2_f2	1	0.12779	53	625.289	433.606	1.36976	0.0021906	0.815536
h2_d2_f2	1	0.12779	53	749.331	598.749	6.24062	0.00832826	0.666329
h2_d2_f2	1	0.12779	53	1352.16	930.246	4.82045	0.00356501	0.635679
h2_d2_f2	1	0.12779	53	935	607.309	1.85494	0.00198389	0.761405
h2_d2_f2	1	0.12779	53	1252.01	810.249	4.74222	0.00378769	0.693325
h2_d2_f2	1	0.12779	53	322.017	343.701	2.09961	0.0065202	0.661031
h2_d2_f2	1	0.12779	53	413.083	328.601	1.71962	0.0041629	0.816281
h2_d2_f2	1	0.12779	53	1077.2	620.672	1.83392	0.00170249	0.818751
h2_d2_f2	1	0.12779	53	731.736	490.963	2.83702	0.00387711	0.799844
h2_d2_f2	1	0.12779	53	1085.36	714.723	5.2539	0.00484068	0.714601
h2_d2_f2	1	0.12779	53	1082.81	681.183	2.28085	0.00210642	0.748609
h2_d2_f2	1	0.12779	53	990.942	594.77	2.99099	0.00301833	0.808166
h2_d2_f2	1	0.12779	53	729.281	472.701	5.06748	0.00694859	0.828884
h2_d2_f2	1	0.12779	53	699.066	494.319	2.49733	0.00357239	0.770588
h2_d2_f2	1	0.12779	53	768	552.306	3.11309	0.0040535	0.734309
h2_d2_f2	1	0.12779	53	610.587	436.996	2.41418	0.00395386	0.796474
h2_d2_f2	1	0.12779	53	1005.2	632.586	20.0043	0.0199008	0.767124
h2_d2_f2	1	0.12779	53	909.983	653.095	7.64725	0.00840373	0.695339
h2_d2_f2	1	0.12779	53	1313.98	743.6	7.27641	0.00553771	0.780195
h2_d2_f2	1	0.12779	53	484.14	433.685	6.86783	0.0141856	0.687529
h2_d2_f2	1	0.12779	53	1251.6	762.32	31.919	0.0255025	0.736758
h2_d2_f2	1	0.12779	53	1195.72	725.986	11.2389	0.00939929	0.750427
h2_d2_f2	1	0.12779	53	945.926	600.516	10.8363	0.0114558	0.776005
h2_d2_f2	1	0.12779	53	1153.41	672.914	34.8595	0.0302229	0.790402
h2_d2_f2	1	0.12779	53	152.628	231.121	4.98126	0.0326366	0.597587
h2_d2_f2	1	0.12779	53	625.471	529.65	22.6562	0.0362227	0.66778
h2_d2_f2	1	0.12779	53	803.421	550.662	3.19553	0.0039774	0.758976
h2_d2_f2	1	0.12779	53	977.306	621.248	23.7772	0.0243294	0.766607
h2_d2_f2	1	0.12779	53	523.43	394.125	2.18895	0.00418193	0.796935
h2_d2_f2	1	0.12779	53	1204.7	713.805	11.7826	0.00978048	0.767052
h2_d2_f2	1	0.12779	53	763.124	508.582	2.00412	0.0026262	0.79406
h2_d2_f2	1	0.12779	53	685.331	660.092	10.3668	0.0151267	0.569482
h2_d2_f2	1	0.12779	53	1344.71	794.65	4.51259	0.00335581	0.741414
h2_d2_f2	1	0.12779	53	1121.26	748.873	17.9945	0.0160484	0.696971
h2_d2_f2	1	0.12779	53	672.256	658.465	9.18004	0.0136556	0.563604
h2_d2_f2	1	0.12779	53	943.207	671.701	5.25294	0.00556924	0.692435
h2_d2_f2	1	0.12779	53	1132.56	718.452	2.54592	0.00224793	0.731354
h2_d2_f2	1	0.12779	53	967.901	719.324	0.789872	0.000816067	0.65783
h2_d2_f2	1	0.12779	53	1244.12	842.971	0.89607	0.000720242	0.663611
h2_d2_f2	1	0.12779	53	262.909	355.564	1.07967	0.00410664	0.558175
h2_d2_f2	1	0.12779	53	248.587	316.272	0.823233	0.00331165	0.604516
h2_d2_f2	1	0.12779	53	389.661	552.163	0.770024	0.00197614	0.467242
h2_d2_f3	2	0.1075	57	607.331	509.028	4.07087	0.0067029	0.681332
h2_d2_f3	2	0.1075	57	671.124	549.02	4.03966	0.00601924	0.675198
h2_d2_f3	2	0.1075	57	1227.36	913.775	4.89786	0.00399055	0.606681
h2_d2_f3	2	0.1075	57	1119.95	691.016	8.65614	0.00772903	0.754736
h2_d2_f3	2	0.1075	57	966.612	651.65	4.47635	0.00463097	0.725501
h2_d2_f3	2	0.1075	57	599.645	437.042	2.35399	0.00392564	0.786847
h2_d2_f3	2	0.1075	57	585.86	474.09	2.05563	0.00350874	0.714198
h2_d2_f3	2	0.1075	57	842.256	568.044	1.72273	0.00204537	0.759274
h2_d2_f3	2	0.1075	57	788.314	787.729	4.93694	0.00626266	0.52389
h2_d2_f3	2	0.1075	57	421.975	446.245	1.81073	0.00429108	0.60968
h2_d2_f3	2	0.1075	57	904.05	603.221	6.3966	0.0070755	0.749553
h2_d2_f3	2	0.1075	57	911.95	686.725	5.45804	0.00598502	0.66224
h2_d2_f3	2	0.1075	57	594.81	414.212	2.44219	0.00410583	0.825748
h2_d2_f3	2	0.1075	57	570.785	517.134	2.86795	0.00502458	0.643472
h2_d2_f3	2	0.1075	57	984.86	784.737	3.77675	0.00383481	0.610019
h2_d2_f3	2	0.1075	57	147.372	186.377	1.4474	0.00982141	0.723938
h2_d2_f3	2	0.1075	57	1085.13	745.122	5.58701	0.00514869	0.68535
h2_d2_f3	2	0.1075	57	748.132	503.497	2.30082	0.00307542	0.79154
h2_d2_f3	2	0.1075	57	646.926	449.571	4.09738	0.00633361	0.804616
h2_d2_f3	2	0.1075	57	422.488	328.017	2.32974	0.00551433	0.8301
h2_d2_f3	2	0.1075	57	571.669	398.188	3.17518	0.00555423	0.836552
h2_d2_f3	2	0.1075	57	478.942	365.747	11.8602	0.0247633	0.809391
h2_d2_f3	2	0.1075	57	534.95	392.481	2.63121	0.0049186	0.811972
h2_d2_f3	2	0.1075	57	1065.74	649.968	4.69283	0.00440334	0.776297
h2_d2_f3	2	0.1075	57	522.14	498.742	1.77663	0.00340259	0.628734
h2_d2_f3	2	0.1075	57	703.504	575.646	3.43677	0.00488522	0.664518
h2_d2_f3	2	0.1075	57	800.603	526.698	5.80595	0.00725196	0.791652
h2_d2_f3	2	0.1075	57	609.669	511.404	10.8112	0.0177328	0.679907
h2_d2_f3	2	0.1075	57	677.215	472.039	14.1917	0.020956	0.790055
h2_d2_f3	2	0.1075	57	1029.84	701.832	9.7678	0.00948475	0.702692
h2_d2_f3	2	0.1075	57	550.074	484.481	6.03038	0.0109628	0.670124
h2_d2_f3	2	0.1075	57	491.603	387.135	17.1658	0.0349181	0.778094
h2_d2_f3	2	0.1075	57	810.851	537.644	18.2886	0.0225548	0.782138
h2_d2_f3	2	0.1075	57	569.331	409.126	16.1924	0.0284411	0.811963
h2_d2_f3	2	0.1075	57	254.306	269.131	12.4093	0.0487967	0.721259
h2_d2_f3	2	0.1075	57	219.719	257.087	5.9354	0.0270136	0.684934
h2_d2_f3	2	0.1075	57	420.322	350.145	9.42954	0.0224341	0.77498
h2_d2_f3	2	0.1075	57	575.843	492.865	18.8802	0.032787	0.679139
h2_d2_f3	2	0.1075	57	259.372	283.814	1.49395	0.00575989	0.692998
h2_d2_f3	2	0.1075	57	528.752	393.589	2.77208	0.00524269	0.803421
h2_d2_f3	2	0.1075	57	900.727	633.755	9.09797	0.0101007	0.711691
h2_d2_f3	2	0.1075	57	570.826	542.532	11.1717	0.0195711	0.613378
h2_d2_f3	2	0.1075	57	1084.13	817.672	26.6894	0.0246182	0.624156
h2_d2_f3	2	0.1075	57	995.983	646.687	3.08385	0.00309628	0.745804
h2_d2_f3	2	0.1075	57	1115.52	749.348	15.187	0.0136143	0.694149
h2_d2_f3	2	0.1075	57	668.562	606.761	5.01394	0.00749959	0.609388
h2_d2_f3	2	0.1075	57	179.124	235.393	3.0684	0.01713	0.652819
h2_d2_f3	2	0.1075	57	774.942	681.958	3.23777	0.00417808	0.598282
h2_d2_f3	2	0.1075	57	892.43	836.547	5.02279	0.00562821	0.53585
h2_d2_f3	2	0.1075	57	1077.65	771.691	8.87993	0.00824006	0.658709
h2_d2_f3	2	0.1075	57	566.116	403.373	0.950808	0.00167953	0.820441
h2_d2_f3	2	0.1075	57	1479.41	1160.44	2.98462	0.00201744	0.541071
h2_d2_f3	2	0.1075	57	660.496	725.81	6.21803	0.00941418	0.505329
h2_d2_f3	2	0.1075	57	1302.34	902.36	0.843206	0.000647455	0.639127
h2_d2_f3	2	0.1075	57	227.322	267.961	0.409448	0.00180118	0.672214
h2_d2_f3	2	0.1075	57	485.364	578.388	1.31684	0.00271309	0.516388
h2_d2_f4	1	0.117959	82	1064.19	1038.97	2.93833	0.00276109	0.485169
h2_d2_f4	1	0.117959	82	934.818	774.13	3.98853	0.00426663	0.597249
h2_d2_f4	1	0.117959	82	866.463	657.301	1.04654	0.00120783	0.668682
h2_d2_f4	1	0.117959	82	605.198	562.567	1.76605	0.00291813	0.615047
h2_d2_f4	1	0.117959	82	828.174	563.567	1.17855	0.00142307	0.75675
h2_d2_f4	1	0.117959	82	648.033	673.198	1.34134	0.00206986	0.537947
h2_d2_f4	1	0.117959	82	837.86	598.704	1.84644	0.00220376	0.717882
h2_d2_f4	1	0.117959	82	673.603	639.005	2.60139	0.0038619	0.581545
h2_d2_f4	1	0.117959	82	763.364	636.42	2.76564	0.00362296	0.634689
h2_d2_f4	1	0.117959	82	1313.15	801.053	2.10461	0.00160272	0.723934
h2_d2_f4	1	0.117959	82	938.041	665.073	2.43771	0.00259873	0.69678
h2_d2_f4	1	0.117959	82	1742.21	1059.99	3.02203	0.0017346	0.660566
h2_d2_f4	1	0.117959	82	893.818	579.044	0.852308	0.000953559	0.774947
h2_d2_f4	1	0.117959	82	449.926	365.572	0.760949	0.00169128	0.776732
h2_d2_f4	1	0.117959	82	518	374.999	0.520393	0.00100462	0.831777
h2_d2_f4	1	0.117959	82	598.413	463.119	1.3509	0.00225746	0.741524
h2_d2_f4	1	0.117959	82	697.512	471.906	1.50686	0.00216034	0.80599
h2_d2_f4	1	0.117959	82	1598	1152.14	22.4508	0.0140493	0.573716
h2_d2_f4	1	0.117959	82	582	418.205	12.1921	0.0209485	0.806078
h2_d2_f4	1	0.117959	82	1729.27	1155.03	20.1868	0.0116736	0.603206
h2_d2_f4	1	0.117959	82	1289.22	782.789	2.35733	0.00182849	0.731798
h2_d2_f4	1	0.117959	82	974.083	718.363	7.22809	0.0074204	0.661511
h2_d2_f4	1	0.117959	82	550.083	401.393	1.63224	0.00296727	0.808846
h2_d2_f4	1	0.117959	82	424.397	378.068	4.22133	0.00994667	0.722374
h2_d2_f4	1	0.117959	82	568.017	399.564	1.55408	0.00273597	0.830115
h2_d2_f4	1	0.117959	82	890.347	629.488	2.58507	0.00290344	0.711
h2_d2_f4	1	0.117959	82	401.025	338.69	1.38122	0.00344421	0.776478
h2_d2_f4	1	0.117959	82	599.851	453.76	1.59527	0.00265944	0.75803
h2_d2_f4	1	0.117959	82	805.446	557.09	8.14133	0.0101078	0.751478
h2_d2_f4	1	0.117959	82	782.099	530.443	13.733	0.0175592	0.773904
h2_d2_f4	1	0.117959	82	823.107	745.947	18.7429	0.0227709	0.569395
h2_d2_f4	1	0.117959	82	1227.25	847.247	5.82292	0.0047447	0.654278
h2_d2_f4	1	0.117959	82	183.174	242.143	3.27877	0.0178998	0.64415
h2_d2_f4	1	0.117959	82	286.992	297.831	0.881556	0.00307171	0.70647
h2_d2_f4	1	0.117959	82	402.438	319.647	0.348136	0.000865068	0.824668
h2_d2_f4	1	0.117959	82	787.182	519.543	8.70924	0.0110638	0.793559
h2_d2_f4	1	0.117959	82	728.132	586.748	2.83551	0.00389422	0.667072
h2_d2_f4	1	0.117959	82	569.769	476.407	1.23241	0.002163	0.697652
h2_d2_f4	1	0.117959	82	746.893	547.399	5.81446	0.00778487	0.727253
h2_d2_f4	1	0.117959	82	749.471	561.258	1.59032	0.00212192	0.710927
h2_d2_f4	1	0.117959	82	161.661	210.27	1.36954	0.00847168	0.682513
h2_d2_f4	1	0.117959	82	1390.9	962.931	2.81204	0.00202174	0.625777
h2_d2_f4	1	0.117959	82	211.347	219.346	0.432849	0.00204805	0.782261
h2_d2_f4	1	0.117959	82	247.471	294.045	7.21912	0.0291716	0.648266
h2_d2_f4	1	0.117959	82	629.752	499.426	0.814478	0.00129333	0.71142
h2_d2_f4	1	0.117959	82	657.645	477.966	1.85307	0.00281773	0.765152
h2_d2_f4	1	0.117959	82	407.405	373.631	5.6713	0.0139205	0.711309
h2_d2_f4	1	0.117959	82	625.289	452.03	1.01014	0.00161547	0.782295
h2_d2_f4	1	0.117959	82	115.901	182.172	3.84596	0.0331832	0.631044
h2_d2_f4	1	0.117959	82	565.05	477.346	15.5534	0.0275257	0.69243
h2_d2_f4	1	0.117959	82	408.983	356.339	10.672	0.0260939	0.747753
h2_d2_f4	1	0.117959	82	326.983	319	2.01011	0.00614744	0.719522
h2_d2_f4	1	0.117959	82	819.62	597.846	7.74812	0.00945331	0.70844
h2_d2_f4	1	0.117959	82	930.306	597.928	4.78431	0.00514272	0.77076
h2_d2_f4	1	0.117959	82	523.248	432.468	12.3284	0.0235612	0.726108
h2_d2_f4	1	0.117959	82	599.017	457.369	6.36342	0.0106231	0.751351
h2_d2_f4	1	0.117959	82	677.008	558.173	19.8196	0.0292753	0.668003
h2_d2_f4	1	0.117959	82	1084.36	698.762	2.35887	0.00217537	0.730471
h2_d2_f4	1	0.117959	82	256.479	290.655	7.3811	0.0287785	0.671647
h2_d2_f4	1	0.117959	82	790.273	637.402	7.85665	0.0099417	0.648518
h2_d2_f4	1	0.117959	82	820.19	583.048	1.35747	0.00165507	0.726757
h2_d2_f4	1	0.117959	82	439.504	459.826	1.60199	0.00364499	0.607948
h2_d2_f4	1	0.117959	82	1120.51	764.688	3.26712	0.00291574	0.682251
h2_d2_f4	1	0.117959	82	628.983	478.654	5.46757	0.00869272	0.74169
h2_d2_f4	1	0.117959	82	715.058	606.091	18.2701	0.0255505	0.638029
h2_d2_f4	1	0.117959	82	1301.02	879.25	12.5895	0.0096766	0.655484
h2_d2_f4	1	0.117959	82	709.372	551.132	4.45966	0.00628678	0.697928
h2_d2_f4	1	0.117959	82	827.471	561.457	5.44078	0.00657519	0.759164
h2_d2_f4	1	0.117959	82	573.95	577.698	1.19509	0.00208221	0.57814
h2_d2_f4	1	0.117959	82	1122.5	941.357	2.86543	0.00255273	0.554863
h2_d2_f4	1	0.117959	82	768.868	614.479	0.759925	0.000988369	0.660509
h2_d2_f4	1	0.117959	82	220.669	415.761	0.0287181	0.000130141	0.424752
h2_d2_f4	1	0.117959	82	342.339	523.282	0.05887	0.000171964	0.452257
h2_d2_f4	1	0.117959	82	173.058	273.334	2.80823	0.0162271	0.549437
h2_d2_f4	1	0.117959	82	464.57	379.289	0.528123	0.0011368	0.7648
h2_d2_f4	1	0.117959	82	347.843	425.245	1.03395	0.00297245	0.562472
h2_d2_f4	1	0.117959	82	321.959	333.659	0.242941	0.000754572	0.680845
h2_d2_f4	1	0.117959	82	435.198	453.905	0.224379	0.000515578	0.611849
h2_d2_f4	1	0.117959	82	229.975	350.636	0.0793855	0.000345192	0.517704
h2_d2_f4	1	0.117959	82	778.438	723.287	1.09951	0.00141246	0.565791
h2_d2_f4	1	0.117959	82	977.273	730.516	4.50804	0.00461288	0.651926
h2_d2_f4	1	0.117959	82	363.107	329.538	9.10976	0.0250883	0.746912
h2_d2_f5	1	0.117713	63	559.298	631.131	1.83738	0.00328516	0.520147
h2_d2_f5	1	0.117713	63	598.364	506.325	1.68868	0.00282217	0.678212
h2_d2_f5	1	0.117713	63	490.182	426.36	1.88008	0.00383547	0.705146
h2_d2_f5	1	0.117713	63	1408.1	895.11	3.93422	0.00279399	0.678729
h2_d2_f5	1	0.117713	63	841.942	533.586	2.85292	0.0033885	0.808105
h2_d2_f5	1	0.117713	63	366.14	309.28	1.56215	0.00426653	0.80026
h2_d2_f5	1	0.117713	63	703.537	495.928	2.43228	0.00345722	0.771359
h2_d2_f5	1	0.117713	63	424.893	485.453	2.42617	0.00571007	0.563019
h2_d2_f5	1	0.117713	63	1953.31	1102.58	4.52619	0.00231719	0.685368
h2_d2_f5	1	0.117713	63	624.835	463.025	2.14646	0.00343525	0.763349
h2_d2_f5	1	0.117713	63	849.083	523.435	1.78316	0.0021001	0.828428
h2_d2_f5	1	0.117713	63	492.909	387.598	1.73843	0.00352687	0.778539
h2_d2_f5	1	0.117713	63	826.471	573.834	1.80593	0.00218511	0.742192
h2_d2_f5	1	0.117713	63	748.851	533.292	5.12652	0.00684585	0.747795
h2_d2_f5	1	0.117713	63	783.289	500.876	2.37101	0.00302699	0.820418
h2_d2_f5	1	0.117713	63	785.876	492.797	2.38225	0.00303133	0.835702
h2_d2_f5	1	0.117713	63	926.529	590.739	4.50838	0.00486588	0.778026
h2_d2_f5	1	0.117713	63	716.62	535.924	1.08353	0.00151199	0.722614
h2_d2_f5	1	0.117713	63	395.95	320.474	1.21435	0.00306693	0.813676
h2_d2_f5	1	0.117713	63	1323.17	997.339	3.4471	0.00260519	0.58441
h2_d2_f5	1	0.117713	63	434.347	357.278	2.56088	0.00589593	0.776311
h2_d2_f5	1	0.117713	63	837.008	580.343	4.0381	0.00482445	0.740092
h2_d2_f5	1	0.117713	63	461.058	348.058	1.3949	0.00302543	0.829218
h2_d2_f5	1	0.117713	63	760.033	474.333	1.90386	0.00250497	0.849095
h2_d2_f5	1	0.117713	63	984.438	603.417	2.86216	0.00290741	0.793096
h2_d2_f5	1	0.117713	63	607.711	409.561	2.93624	0.00483163	0.847157
h2_d2_f5	1	0.117713	63	867.545	650.626	1.75688	0.00202512	0.676105
h2_d2_f5	1	0.117713	63	672.132	485.346	3.79064	0.00563972	0.764545
h2_d2_f5	1	0.117713	63	1505.85	874.261	2.66715	0.00177119	0.726715
h2_d2_f5	1	0.117713	63	520.86	385.976	1.69836	0.00326069	0.811093
h2_d2_f5	1	0.117713	63	1230.18	914.177	3.8717	0.00314726	0.607342
h2_d2_f5	1	0.117713	63	1072.01	795.46	6.51922	0.00608132	0.636792
h2_d2_f5	1	0.117713	63	1169.49	696.36	5.4158	0.00463092	0.770869
h2_d2_f5	1	0.117713	63	871.81	552.76	2.77066	0.00317806	0.798415
h2_d2_f5	1	0.117713	63	650.893	512.364	3.64229	0.00559583	0.70889
h2_d2_f5	1	0.117713	63	649.314	545.279	1.9649	0.00302611	0.665021
h2_d2_f5	1	0.117713	63	874.521	614.257	4.7032	0.00537803	0.719969
h2_d2_f5	1	0.117713	63	767.835	574.732	18.0991	0.0235717	0.705555
h2_d2_f5	1	0.117713	63	188.81	224.146	1.49166	0.00790035	0.710073
h2_d2_f5	1	0.117713	63	253.868	228.473	2.13583	0.00841316	0.848636
h2_d2_f5	1	0.117713	63	497.678	390.971	22.4419	0.0450933	0.776793
h2_d2_f5	1	0.117713	63	209.736	211.991	0.615267	0.00293354	0.805282
h2_d2_f5	1	0.117713	63	685.636	512.055	10.4514	0.0152433	0.73434
h2_d2_f5	1	0.117713	63	451.76	384.415	9.55284	0.0211458	0.740667
h2_d2_f5	1	0.117713	63	943.992	574.705	7.71663	0.00817446	0.809751
h2_d2_f5	1	0.117713	63	800.331	522.404	4.10806	0.00513295	0.797978
h2_d2_f5	1	0.117713	63	996.76	688.782	30.097	0.0301948	0.700588
h2_d2_f5	1	0.117713	63	868.463	572.451	21.6785	0.024962	0.768977
h2_d2_f5	1	0.117713	63	676.14	546.754	7.72609	0.0114268	0.681371
h2_d2_f5	1	0.117713	63	1029.68	663.849	7.29337	0.00708316	0.742818
h2_d2_f5	1	0.117713	63	150.983	176.731	2.73283	0.0181002	0.775872
h2_d2_f5	1	0.117713	63	467.81	364.823	7.6429	0.0163376	0.798819
h2_d2_f5	1	0.117713	63	1050.76	733.686	10.7247	0.0102066	0.681255
h2_d2_f5	1	0.117713	63	349	320.249	2.70038	0.00773749	0.748536
h2_d2_f5	1	0.117713	63	419.372	336.163	2.74468	0.00654473	0.805997
h2_d2_f5	1	0.117713	63	993.405	730.564	15.2705	0.0153719	0.659038
h2_d2_f5	1	0.117713	63	225.917	255.451	2.71017	0.0119963	0.702225
h2_d2_f5	1	0.117713	63	697.438	486.673	1.71148	0.00245395	0.781479
h2_d2_f5	1	0.117713	63	433.826	433.334	2.37701	0.00547917	0.639546
h2_d2_f5	1	0.117713	63	548.132	429.492	2.66214	0.00485675	0.754142
h2_d2_f5	1	0.117713	63	1173.77	1059.42	1.0537	0.000897707	0.507929
h2_d2_f5	1	0.117713	63	819.851	654.434	0.877137	0.00106987	0.647304
h2_d2_f5	1	0.117713	63	831.669	705.527	1.76462	0.00212178	0.606184
h2_d2_f6	3	0.163058	21	1090.5	688.505	7.11406	0.0065237	0.744149
h2_d2_f6	3	0.163058	21	890.595	760.902	4.88445	0.00548447	0.588314
h2_d2_f6	3	0.163058	21	1100.79	677.008	11.9053	0.0108152	0.761542
h2_d2_f6	3	0.163058	21	349.05	383.891	8.20623	0.0235102	0.624503
h2_d2_f6	3	0.163058	21	489.851	395.45	6.40815	0.0130818	0.759921
h2_d2_f6	3	0.163058	21	698.57	469.196	5.31071	0.00760226	0.811466
h2_d2_f6	3	0.163058	21	559.669	432.966	6.47117	0.0115625	0.758551
h2_d2_f6	3	0.163058	21	444.579	362.769	4.02003	0.00904233	0.77652
h2_d2_f6	3	0.163058	21	787.182	489.865	7.24996	0.00921002	0.841637
h2_d2_f6	3	0.163058	21	681.339	454.855	4.61866	0.00677879	0.823228
h2_d2_f6	3	0.163058	21	454.471	373.41	4.62044	0.0101666	0.765542
h2_d2_f6	3	0.163058	21	538.033	394.176	4.92168	0.00914755	0.811583
h2_d2_f6	3	0.163058	21	925.347	627.497	14.5103	0.0156809	0.731828
h2_d2_f6	3	0.163058	21	675.81	517.965	7.76515	0.0114901	0.719007
h2_d2_f6	3	0.163058	21	991.471	672.864	4.36398	0.00440152	0.714623
h2_d2_f6	3	0.163058	21	566.298	403.275	6.6349	0.0117163	0.820815
h2_d2_f6	3	0.163058	21	501.488	459.353	2.99206	0.00596637	0.664524
h2_d2_f6	3	0.163058	21	542.455	479.482	2.86718	0.00528557	0.670843
h2_d2_f6	3	0.163058	21	296.603	386.832	5.27674	0.0177906	0.556005
h2_d2_f6	3	0.163058	21	535.694	512.537	11.8101	0.0220463	0.622353
h2_d3_f10	1	0.103741	77	806.05	644.193	2.55787	0.00317334	0.650193
h2_d3_f10	1	0.103741	77	1577.14	1249.88	5.14586	0.00326278	0.524238
h2_d3_f10	1	0.103741	77	994.264	731.082	1.24385	0.00125103	0.65895
h2_d3_f10	1	0.103741	77	692.678	653.798	4.56202	0.00658606	0.579066
h2_d3_f10	1	0.103741	77	1083.26	856.768	3.31589	0.00306104	0.595353
h2_d3_f10	1	0.103741	77	724.14	518.754	3.85755	0.00532708	0.751746
h2_d3_f10	1	0.103741	77	955.215	611.613	3.08089	0.00322534	0.766905
h2_d3_f10	1	0.103741	77	864.934	563.385	5.03979	0.00582679	0.779233
h2_d3_f10	1	0.103741	77	855.769	532.465	2.65941	0.00310763	0.818648
h2_d3_f10	1	0.103741	77	798.38	714.275	3.09505	0.00387666	0.582673
h2_d3_f10	1	0.103741	77	1060.47	678.466	4.25497	0.00401234	0.741233
h2_d3_f10	1	0.103741	77	944.231	643.724	3.08461	0.0032668	0.723052
h2_d3_f10	1	0.103741	77	605.066	521.94	4.61207	0.00762242	0.662825
h2_d3_f10	1	0.103741	77	463.802	378.3	4.12693	0.00889804	0.765954
h2_d3_f10	1	0.103741	77	627.769	449.054	1.15505	0.00183992	0.78956
h2_d3_f10	1	0.103741	77	1141.81	674.786	5.82176	0.00509871	0.782913
h2_d3_f10	1	0.103741	77	503.645	489.871	0.951129	0.00188849	0.624912
h2_d3_f10	1	0.103741	77	545.702	385.78	1.34875	0.00247159	0.837108
h2_d3_f10	1	0.103741	77	966.463	851.904	2.53865	0.00262674	0.554903
h2_d3_f10	1	0.103741	77	481.62	398.01	4.13011	0.00857547	0.746551
h2_d3_f10	1	0.103741	77	475.818	366.268	0.814653	0.00171211	0.804723
h2_d3_f10	1	0.103741	77	1046.31	610.755	4.54906	0.00434773	0.816061
h2_d3_f10	1	0.103741	77	559.198	409.679	1.01111	0.00180815	0.801218
h2_d3_f10	1	0.103741	77	1107.52	707.242	4.6213	0.00417266	0.731954
h2_d3_f10	1	0.103741	77	1161.09	723.739	4.81212	0.00414448	0.738153
h2_d3_f10	1	0.103741	77	520.628	382.274	1.60704	0.00308673	0.818706
h2_d3_f10	1	0.103741	77	823.207	528.148	7.17595	0.00871707	0.804269
h2_d3_f10	1	0.103741	77	476.198	387.693	2.24213	0.00470839	0.760655
h2_d3_f10	1	0.103741	77	510.669	434.988	0.566543	0.00110941	0.710286
h2_d3_f10	1	0.103741	77	367.934	326.318	0.855535	0.00232524	0.76095
h2_d3_f10	1	0.103741	77	1250.96	1101.53	6.90511	0.00551985	0.5097
h2_d3_f10	1	0.103741	77	824.653	590.235	3.06009	0.00371076	0.72051
h2_d3_f10	1	0.103741	77	753.24	519.107	15.9437	0.0211669	0.771228
h2_d3_f10	1	0.103741	77	928.413	678.396	19.9062	0.0214411	0.678414
h2_d3_f10	1	0.103741	77	611.207	437.198	1.47978	0.00242109	0.796644
h2_d3_f10	1	0.103741	77	294.314	297.64	1.43862	0.00488805	0.718897
h2_d3_f10	1	0.103741	77	1394.34	1020.33	4.3013	0.00308483	0.591547
h2_d3_f10	1	0.103741	77	1144.73	881.115	10.7951	0.00943025	0.600601
h2_d3_f10	1	0.103741	77	347.562	278.941	0.659209	0.00189667	0.857024
h2_d3_f10	1	0.103741	77	888.777	624.561	3.89646	0.00438407	0.715766
h2_d3_f10	1	0.103741	77	660.711	656.293	5.78601	0.00875725	0.558977
h2_d3_f10	1	0.103741	77	610.917	451.028	13.2486	0.0216864	0.771974
h2_d3_f10	1	0.103741	77	567.636	409.513	7.40381	0.0130432	0.809586
h2_d3_f10	1	0.103741	77	738.901	647.83	4.43274	0.0059991	0.610118
h2_d3_f10	1	0.103741	77	525.884	466.77	23.5928	0.044863	0.675006
h2_d3_f10	1	0.103741	77	448.421	344.27	11.0434	0.0246273	0.822954
h2_d3_f10	1	0.103741	77	344.157	302.076	2.27384	0.00660697	0.786211
h2_d3_f10	1	0.103741	77	810.562	604.647	15.3299	0.0189127	0.695302
h2_d3_f10	1	0.103741	77	199.388	210.472	1.99982	0.0100298	0.784194
h2_d3_f10	1	0.103741	77	139.132	178.472	8.46072	0.0608106	0.727555
h2_d3_f10	1	0.103741	77	212.107	206.11	4.85907	0.0229085	0.834493
h2_d3_f10	1	0.103741	77	500.24	407.716	24.6329	0.0492422	0.747443
h2_d3_f10	1	0.103741	77	512.256	491.294	24.7179	0.048253	0.630184
h2_d3_f10	1	0.103741	77	540.727	424.639	6.00408	0.0111037	0.755875
h2_d3_f10	1	0.103741	77	850.223	578.631	22.7348	0.0267398	0.750075
h2_d3_f10	1	0.103741	77	628.595	485.473	11.8077	0.0187843	0.73097
h2_d3_f10	1	0.103741	77	1125.28	836.167	4.58349	0.00407319	0.625698
h2_d3_f10	1	0.103741	77	1088.81	669.85	16.7987	0.0154285	0.764084
h2_d3_f10	1	0.103741	77	488.174	414.963	7.88116	0.0161442	0.722534
h2_d3_f10	1	0.103741	77	582.372	419.519	5.32526	0.00914408	0.803894
h2_d3_f10	1	0.103741	77	740.19	577.369	4.62781	0.00625219	0.685372
h2_d3_f10	1	0.103741	77	920.579	732.319	13.8815	0.0150791	0.62492
h2_d3_f10	1	0.103741	77	633.744	452.962	5.01336	0.00791071	0.787708
h2_d3_f10	1	0.103741	77	841.372	580.041	3.1138	0.00370086	0.743048
h2_d3_f10	1	0.103741	77	544.24	390.248	1.43917	0.00264437	0.826045
h2_d3_f10	1	0.103741	77	664.579	509.516	2.16015	0.00325041	0.72281
h2_d3_f10	1	0.103741	77	228.975	238.287	11.0216	0.0481343	0.759585
h2_d3_f10	1	0.103741	77	566.446	421.127	2.55222	0.00450566	0.786159
h2_d3_f10	1	0.103741	77	268.041	328.074	2.27922	0.00850325	0.612792
h2_d3_f10	1	0.103741	77	336.769	493.761	0.129784	0.00038538	0.474084
h2_d3_f10	1	0.103741	77	1145.63	838.938	2.40088	0.00209569	0.631127
h2_d3_f10	1	0.103741	77	644.686	500.508	2.88886	0.00448104	0.72106
h2_d3_f10	1	0.103741	77	664.438	540.93	0.65901	0.000991831	0.680737
h2_d3_f10	1	0.103741	77	708.397	571.821	0.701459	0.000990206	0.67206
h2_d3_f10	1	0.103741	77	815.992	585.167	1.89362	0.00232063	0.721653
h2_d3_f10	1	0.103741	77	787.421	751.175	0.805896	0.00102346	0.548969
h2_d3_f10	1	0.103741	77	539.992	462.11	0.484977	0.000898119	0.693953
h2_d3_f2	1	0.107283	78	1149.5	829.783	4.02952	0.00350544	0.639529
h2_d3_f2	1	0.107283	78	205.149	274.996	0.672482	0.00327802	0.611698
h2_d3_f2	1	0.107283	78	651.083	569.96	2.69353	0.004137	0.637378
h2_d3_f2	1	0.107283	78	626.215	490.724	2.27942	0.00363999	0.721321
h2_d3_f2	1	0.107283	78	434.446	354.114	1.21581	0.00279852	0.783366
h2_d3_f2	1	0.107283	78	1023.74	805.659	2.59781	0.00253756	0.609715
h2_d3_f2	1	0.107283	78	322.289	321.829	0.533914	0.00165663	0.706355
h2_d3_f2	1	0.107283	78	1229.33	687.659	2.3452	0.00190771	0.807031
h2_d3_f2	1	0.107283	78	1238.51	975.395	2.72082	0.00219684	0.571791
h2_d3_f2	1	0.107283	78	652.149	735.678	1.62753	0.00249564	0.494342
h2_d3_f2	1	0.107283	78	599.653	459.659	2.22618	0.00371245	0.748138
h2_d3_f2	1	0.107283	78	1763.48	1123.27	4.11318	0.00233242	0.628415
h2_d3_f2	1	0.107283	78	461.686	436.405	1.34871	0.00292127	0.661951
h2_d3_f2	1	0.107283	78	355.298	414.722	0.914751	0.00257461	0.584954
h2_d3_f2	1	0.107283	78	1461.64	849.356	1.93873	0.00132641	0.733309
h2_d3_f2	1	0.107283	78	713.157	549.65	1.48525	0.00208264	0.702298
h2_d3_f2	1	0.107283	78	349.165	307.707	1.05677	0.00302655	0.779294
h2_d3_f2	1	0.107283	78	834.628	671.95	2.81176	0.00336887	0.637983
h2_d3_f2	1	0.107283	78	310.438	376.265	1.14445	0.00368655	0.589259
h2_d3_f2	1	0.107283	78	666.364	500.237	0.97295	0.00146009	0.737535
h2_d3_f2	1	0.107283	78	1270.64	846.279	5.69422	0.00448139	0.670375
h2_d3_f2	1	0.107283	78	557.256	506.204	1.76594	0.00316899	0.646937
h2_d3_f2	1	0.107283	78	563.785	497.956	1.21531	0.00215563	0.66278
h2_d3_f2	1	0.107283	78	228.711	247.389	1.99756	0.00873399	0.731074
h2_d3_f2	1	0.107283	78	287.38	337.869	0.802837	0.00279364	0.623313
h2_d3_f2	1	0.107283	78	442.388	353.742	5.56943	0.0125895	0.793719
h2_d3_f2	1	0.107283	78	562.612	548.159	2.47474	0.00439866	0.601243
h2_d3_f2	1	0.107283	78	430.95	388.499	1.38632	0.0032169	0.710198
h2_d3_f2	1	0.107283	78	436.281	353.794	3.03958	0.00696701	0.78628
h2_d3_f2	1	0.107283	78	401.504	439.886	1.36729	0.00340542	0.598326
h2_d3_f2	1	0.107283	78	1086.02	857.494	2.03889	0.0018774	0.59586
h2_d3_f2	1	0.107283	78	405.058	348.845	6.46579	0.0159626	0.758921
h2_d3_f2	1	0.107283	78	541.901	487.453	1.56134	0.00288122	0.659424
h2_d3_f2	1	0.107283	78	457.992	388.669	0.780117	0.00170334	0.73928
h2_d3_f2	1	0.107283	78	554.025	451.667	11.0161	0.0198837	0.722247
h2_d3_f2	1	0.107283	78	1580.57	1134.61	32.0927	0.0203045	0.578337
h2_d3_f2	1	0.107283	78	581.909	472.209	1.93639	0.00332765	0.713817
h2_d3_f2	1	0.107283	78	992.818	736.404	3.94669	0.00397524	0.653553
h2_d3_f2	1	0.107283	78	559.785	498.48	5.82169	0.0103999	0.658948
h2_d3_f2	1	0.107283	78	563.207	436.63	1.16745	0.00207287	0.755351
h2_d3_f2	1	0.107283	78	320.446	307.389	2.29328	0.00715652	0.736713
h2_d3_f2	1	0.107283	78	261.149	254.506	0.717562	0.00274771	0.776326
h2_d3_f2	1	0.107283	78	483.025	480.291	1.52924	0.00316597	0.619859
h2_d3_f2	1	0.107283	78	779.826	724.5	2.15705	0.00276606	0.565515
h2_d3_f2	1	0.107283	78	173	195.988	1.92186	0.011109	0.766099
h2_d3_f2	1	0.107283	78	551.107	409.167	14.5141	0.0263362	0.794465
h2_d3_f2	1	0.107283	78	376.826	342.459	0.743435	0.00197288	0.736721
h2_d3_f2	1	0.107283	78	413.446	347.828	8.88027	0.0214787	0.771612
h2_d3_f2	1	0.107283	78	548.545	447.612	17.5438	0.0319825	0.723977
h2_d3_f2	1	0.107283	78	577.256	431.594	10.9613	0.0189886	0.776821
h2_d3_f2	1	0.107283	78	526.116	403.238	18.2503	0.0346888	0.781587
h2_d3_f2	1	0.107283	78	285.926	266.494	11.3549	0.0397126	0.787586
h2_d3_f2	1	0.107283	78	579.066	444.578	10.0519	0.0173589	0.75571
h2_d3_f2	1	0.107283	78	507.463	445.899	10.8657	0.0214119	0.690001
h2_d3_f2	1	0.107283	78	1078.29	713.553	52.5225	0.0487091	0.712658
h2_d3_f2	1	0.107283	78	437.628	347.998	3.58399	0.00818958	0.801021
h2_d3_f2	1	0.107283	78	698.992	536.13	1.8708	0.00267643	0.710442
h2_d3_f2	1	0.107283	78	594.207	457.289	11.5658	0.0194643	0.747455
h2_d3_f2	1	0.107283	78	583.554	435.577	16.2026	0.0277655	0.775306
h2_d3_f2	1	0.107283	78	1117.69	736.153	12.0251	0.0107589	0.707508
h2_d3_f2	1	0.107283	78	912.421	652.011	21.6438	0.0237213	0.697739
h2_d3_f2	1	0.107283	78	608.959	444.826	11.0574	0.0181579	0.781062
h2_d3_f2	1	0.107283	78	618.835	487.597	10.2036	0.0164885	0.720233
h2_d3_f2	1	0.107283	78	668.752	542.993	12.119	0.0181218	0.681083
h2_d3_f2	1	0.107283	78	641.843	475.312	1.11026	0.0017298	0.757051
h2_d3_f2	1	0.107283	78	983.397	694.502	12.2006	0.0124066	0.688593
h2_d3_f2	1	0.107283	78	824.975	606.975	5.61518	0.00680649	0.700821
h2_d3_f2	1	0.107283	78	766.174	590.29	7.37829	0.00963005	0.685967
h2_d3_f2	1	0.107283	78	358.066	378.341	3.94545	0.0110188	0.644529
h2_d3_f2	1	0.107283	78	1211.37	894.496	8.95934	0.00739603	0.614362
h2_d3_f2	1	0.107283	78	602.802	473.61	3.74064	0.00620543	0.72864
h2_d3_f2	1	0.107283	78	801.017	754.606	0.338993	0.000423204	0.552745
h2_d3_f2	1	0.107283	78	811.264	741.709	1.97361	0.00243275	0.567142
h2_d3_f2	1	0.107283	78	479.355	592.873	1.12304	0.00234281	0.499606
h2_d3_f2	1	0.107283	78	402.455	542.226	0.501357	0.00124575	0.486162
h2_d3_f2	1	0.107283	78	874.868	634.082	1.25559	0.00143517	0.697644
h2_d3_f2	1	0.107283	78	687.099	700.068	0.858265	0.00124911	0.537886
h2_d3_f2	1	0.107283	78	369.554	476.824	0.531241	0.00143752	0.52229
h2_d3_f4	2	0.111734	70	529.769	490.187	0.269487	0.000508689	0.645921
h2_d3_f4	2	0.111734	70	647.835	533.797	3.28945	0.00507761	0.678293
h2_d3_f4	2	0.111734	70	867.826	632.451	4.0793	0.00470059	0.695684
h2_d3_f4	2	0.111734	70	466.653	509.002	1.48799	0.00318864	0.571603
h2_d3_f4	2	0.111734	70	1459.87	1000.18	8.46658	0.00579955	0.622225
h2_d3_f4	2	0.111734	70	328.041	339.492	1.5863	0.00483567	0.677548
h2_d3_f4	2	0.111734	70	1325.18	972.285	8.14024	0.00614274	0.600078
h2_d3_f4	2	0.111734	70	593.917	442.633	1.29889	0.00218698	0.771953
h2_d3_f4	2	0.111734	70	975.347	692.413	0.997691	0.00102291	0.686897
h2_d3_f4	2	0.111734	70	248.215	379.86	3.3121	0.0133437	0.50282
h2_d3_f4	2	0.111734	70	677.083	575.977	4.35985	0.00643917	0.647401
h2_d3_f4	2	0.111734	70	149.521	170.251	4.7319	0.0316471	0.800196
h2_d3_f4	2	0.111734	70	591.868	459.825	1.92609	0.00325426	0.74138
h2_d3_f4	2	0.111734	70	542.331	411.304	2.13111	0.00392953	0.781922
h2_d3_f4	2	0.111734	70	1262.5	934.854	3.6966	0.00292799	0.604267
h2_d3_f4	2	0.111734	70	485.595	429.338	3.95571	0.0081461	0.695881
h2_d3_f4	2	0.111734	70	1324.33	814.709	4.61928	0.00348801	0.715835
h2_d3_f4	2	0.111734	70	812.876	538.998	3.38989	0.00417024	0.781471
h2_d3_f4	2	0.111734	70	1263.03	770.843	9.90155	0.0078395	0.733041
h2_d3_f4	2	0.111734	70	170.438	232.775	3.52112	0.0206592	0.638644
h2_d3_f4	2	0.111734	70	493.289	411.803	0.289579	0.000587037	0.733155
h2_d3_f4	2	0.111734	70	344.256	332.353	1.18937	0.00345489	0.714725
h2_d3_f4	2	0.111734	70	722.802	469.955	2.70926	0.00374828	0.828783
h2_d3_f4	2	0.111734	70	381.198	326.504	2.75515	0.00722759	0.778686
h2_d3_f4	2	0.111734	70	404.281	323.441	1.98977	0.00492174	0.817481
h2_d3_f4	2	0.111734	70	522.545	432.333	2.07213	0.00396545	0.725685
h2_d3_f4	2	0.111734	70	974.612	741.893	7.33615	0.00752726	0.640762
h2_d3_f4	2	0.111734	70	841.719	598.942	5.76254	0.00684615	0.719798
h2_d3_f4	2	0.111734	70	716.43	576.505	8.63676	0.0120553	0.671631
h2_d3_f4	2	0.111734	70	1009.69	828.337	2.29258	0.00227057	0.587585
h2_d3_f4	2	0.111734	70	128.793	195.433	1.07527	0.00834884	0.631076
h2_d3_f4	2	0.111734	70	607.008	440.833	4.91887	0.00810347	0.786453
h2_d3_f4	2	0.111734	70	671.843	518.973	3.46703	0.00516048	0.7148
h2_d3_f4	2	0.111734	70	297.372	354.698	7.50429	0.0252354	0.607424
h2_d3_f4	2	0.111734	70	419.612	334.67	6.12643	0.0146002	0.809901
h2_d3_f4	2	0.111734	70	1061.8	793.566	4.2567	0.00400894	0.634254
h2_d3_f4	2	0.111734	70	1301.73	782.407	31.6488	0.0243129	0.736882
h2_d3_f4	2	0.111734	70	534	450.844	6.65774	0.0124677	0.706022
h2_d3_f4	2	0.111734	70	540.868	470.571	5.09017	0.00941112	0.682212
h2_d3_f4	2	0.111734	70	583.554	531.052	3.1086	0.00532702	0.635918
h2_d3_f4	2	0.111734	70	400.959	366.627	0.585211	0.00145953	0.717231
h2_d3_f4	2	0.111734	70	1253.48	814.205	6.36313	0.00507638	0.690497
h2_d3_f4	2	0.111734	70	534.926	551.158	2.316	0.00432958	0.57819
h2_d3_f4	2	0.111734	70	459.934	392.747	1.7989	0.00391121	0.733672
h2_d3_f4	2	0.111734	70	1045.98	749.665	5.51414	0.00527173	0.664712
h2_d3_f4	2	0.111734	70	204.802	214.402	3.49459	0.0170633	0.783691
h2_d3_f4	2	0.111734	70	165.785	189.837	9.21605	0.0555903	0.768777
h2_d3_f4	2	0.111734	70	526.306	503.331	4.66488	0.00886344	0.62631
h2_d3_f4	2	0.111734	70	705.934	525.232	15.8147	0.0224025	0.729976
h2_d3_f4	2	0.111734	70	480.397	379.809	6.03848	0.0125698	0.781002
h2_d3_f4	2	0.111734	70	427.438	328.198	3.07688	0.00719843	0.83611
h2_d3_f4	2	0.111734	70	960.917	708.711	18.1296	0.0188669	0.664465
h2_d3_f4	2	0.111734	70	690.769	482.014	7.67745	0.0111144	0.783994
h2_d3_f4	2	0.111734	70	564.19	525.876	6.62625	0.0117447	0.627891
h2_d3_f4	2	0.111734	70	927.802	642.852	5.70052	0.00614411	0.715611
h2_d3_f4	2	0.111734	70	691.686	644.689	9.32177	0.0134769	0.586687
h2_d3_f4	2	0.111734	70	363.405	362.941	9.4868	0.0261053	0.678541
h2_d3_f4	2	0.111734	70	639.678	538.366	5.14883	0.0080491	0.66688
h2_d3_f4	2	0.111734	70	1041.14	706.927	2.88846	0.00277432	0.70272
h2_d3_f4	2	0.111734	70	967.86	767.382	0.682604	0.000705272	0.616615
h2_d3_f4	2	0.111734	70	816	586.856	9.66843	0.0118486	0.719581
h2_d3_f4	2	0.111734	70	416.554	504.971	0.760468	0.00182562	0.534152
h2_d3_f4	2	0.111734	70	308.736	314.326	1.48304	0.0048036	0.702795
h2_d3_f4	2	0.111734	70	190.033	369.508	0.0662649	0.000348702	0.432593
h2_d3_f4	2	0.111734	70	683.256	522.19	0.953019	0.00139482	0.718419
h2_d3_f4	2	0.111734	70	369.397	390.885	1.04925	0.00284045	0.636938
h2_d3_f4	2	0.111734	70	463.793	398.78	0.362241	0.000781039	0.726609
h2_d3_f4	2	0.111734	70	982.124	684.699	5.62287	0.00572521	0.69785
h2_d3_f4	2	0.111734	70	560.099	510.392	2.02421	0.00361402	0.643809
h2_d3_f5	2	0.0992139	64	1096.65	834.999	5.50303	0.00501802	0.615901
h2_d3_f5	2	0.0992139	64	1998.35	1431.04	9.12812	0.00456784	0.536142
h2_d3_f5	2	0.0992139	64	750.182	620.341	1.4848	0.00197926	0.643623
h2_d3_f5	2	0.0992139	64	475.785	674.507	2.74483	0.00576906	0.436956
h2_d3_f5	2	0.0992139	64	822.917	777.1	5.7205	0.00695149	0.546485
h2_d3_f5	2	0.0992139	64	123.19	224.44	0.77729	0.00630968	0.533459
h2_d3_f5	2	0.0992139	64	778.521	571.172	3.15963	0.0040585	0.716524
h2_d3_f5	2	0.0992139	64	364.62	370.764	1.59011	0.00436101	0.665702
h2_d3_f5	2	0.0992139	64	845.512	580.031	6.30544	0.00745754	0.745497
h2_d3_f5	2	0.0992139	64	259.322	334.336	0.936553	0.00361154	0.588204
h2_d3_f5	2	0.0992139	64	386.868	355.634	2.0083	0.00519117	0.721976
h2_d3_f5	2	0.0992139	64	486.959	404.549	0.986695	0.00202624	0.739903
h2_d3_f5	2	0.0992139	64	854.669	593.035	3.13431	0.00366727	0.734405
h2_d3_f5	2	0.0992139	64	567.165	651.455	4.31158	0.00760199	0.508635
h2_d3_f5	2	0.0992139	64	1390.08	1129.55	8.41559	0.00605402	0.53326
h2_d3_f5	2	0.0992139	64	808.231	608.016	4.18421	0.00517699	0.690122
h2_d3_f5	2	0.0992139	64	1636.09	989.858	7.41182	0.0045302	0.678344
h2_d3_f5	2	0.0992139	64	204.24	306.548	0.636048	0.00311422	0.547116
h2_d3_f5	2	0.0992139	64	1189.28	786.28	8.8792	0.00746602	0.690394
h2_d3_f5	2	0.0992139	64	963.628	585.848	1.86477	0.00193515	0.805327
h2_d3_f5	2	0.0992139	64	404.95	477.355	2.23979	0.00553103	0.554512
h2_d3_f5	2	0.0992139	64	839.736	615.584	10.4125	0.0123997	0.699238
h2_d3_f5	2	0.0992139	64	1087.16	701.492	14.6707	0.0134945	0.72888
h2_d3_f5	2	0.0992139	64	1003	725.494	9.959	0.00992921	0.66791
h2_d3_f5	2	0.0992139	64	542.818	451.585	4.18252	0.0077052	0.712603
h2_d3_f5	2	0.0992139	64	1049.58	640.155	5.76194	0.00548976	0.780206
h2_d3_f5	2	0.0992139	64	776.76	709.575	1.3913	0.00179115	0.575896
h2_d3_f5	2	0.0992139	64	1030.26	752.812	4.41476	0.00428508	0.655285
h2_d3_f5	2	0.0992139	64	438.24	441.529	3.24251	0.00739895	0.631926
h2_d3_f5	2	0.0992139	64	422.983	480.492	4.19417	0.00991569	0.567126
h2_d3_f5	2	0.0992139	64	415.769	368.092	2.94938	0.00709379	0.731861
h2_d3_f5	2	0.0992139	64	574.86	440.297	2.88517	0.00501891	0.759358
h2_d3_f5	2	0.0992139	64	353.496	321.143	13.8021	0.0390446	0.752851
h2_d3_f5	2	0.0992139	64	371.083	310.7	0.888899	0.00239542	0.803755
h2_d3_f5	2	0.0992139	64	478.421	375.937	3.24088	0.00677411	0.786882
h2_d3_f5	2	0.0992139	64	635.835	498.692	7.74918	0.0121874	0.717047
h2_d3_f5	2	0.0992139	64	423.678	407.542	5.00283	0.0118081	0.669374
h2_d3_f5	2	0.0992139	64	905.587	603.797	29.3007	0.0323555	0.749687
h2_d3_f5	2	0.0992139	64	549.562	446.928	18.5809	0.0338104	0.725979
h2_d3_f5	2	0.0992139	64	1043.59	798.214	10.8276	0.0103754	0.623329
h2_d3_f5	2	0.0992139	64	201.909	237.917	1.27522	0.00631579	0.699568
h2_d3_f5	2	0.0992139	64	568.248	450.893	2.01702	0.00354955	0.735816
h2_d3_f5	2	0.0992139	64	647.017	490.667	5.41557	0.00837006	0.737294
h2_d3_f5	2	0.0992139	64	809.471	606.543	9.82319	0.0121353	0.692506
h2_d3_f5	2	0.0992139	64	683.231	529.073	17.1219	0.0250602	0.709056
h2_d3_f5	2	0.0992139	64	614	559.05	14.3299	0.0233385	0.624903
h2_d3_f5	2	0.0992139	64	1455.92	924.053	6.43136	0.0044174	0.672272
h2_d3_f5	2	0.0992139	64	444.091	430.992	1.09654	0.00246918	0.653125
h2_d3_f5	2	0.0992139	64	495.314	387.617	1.31506	0.00265499	0.781032
h2_d3_f5	2	0.0992139	64	904.174	890.492	23.6693	0.0261779	0.507795
h2_d3_f5	2	0.0992139	64	644.355	475.709	1.01483	0.00157495	0.758391
h2_d3_f5	2	0.0992139	64	675.975	494.041	1.13357	0.00167693	0.753948
h2_d3_f5	2	0.0992139	64	1314.94	894.289	3.11103	0.00236591	0.649049
h2_d3_f5	2	0.0992139	64	645.083	561.867	0.301452	0.000467307	0.64258
h2_d3_f5	2	0.0992139	64	867.116	786.716	3.7777	0.00435663	0.558965
h2_d3_f5	2	0.0992139	64	397.835	413.791	0.457465	0.00114989	0.632176
h2_d3_f5	2	0.0992139	64	514.289	495.005	0.534908	0.00104009	0.627113
h2_d3_f5	2	0.0992139	64	330.942	418.136	0.660953	0.00199719	0.553352
h2_d3_f5	2	0.0992139	64	321.256	391.454	0.655904	0.00204169	0.579479
h2_d3_f5	2	0.0992139	64	437.876	424.588	2.7899	0.00637144	0.656776
h2_d3_f5	2	0.0992139	64	331.992	338.574	1.5959	0.00480706	0.684828
h2_d3_f5	2	0.0992139	64	338.909	375.188	1.86385	0.00549957	0.626552
h2_d3_f5	2	0.0992139	64	899.942	766.513	1.14409	0.00127129	0.588086
h2_d3_f5	2	0.0992139	64	777.24	679.697	0.994061	0.00127896	0.601458
h2_d3_f6	2	0.106982	65	1004.63	841.26	1.25616	0.00125037	0.576621
h2_d3_f6	2	0.106982	65	741.711	618.006	2.63868	0.00355755	0.641182
h2_d3_f6	2	0.106982	65	520.388	614.641	0.662268	0.00127264	0.509035
h2_d3_f6	2	0.106982	65	1447.33	969.567	4.9674	0.00343211	0.638192
h2_d3_f6	2	0.106982	65	987.298	662.83	3.75139	0.00379965	0.723403
h2_d3_f6	2	0.106982	65	991.686	736.746	2.87187	0.00289594	0.652753
h2_d3_f6	2	0.106982	65	950.223	776.063	1.06449	0.00112025	0.602288
h2_d3_f6	2	0.106982	65	770.165	618.932	1.47374	0.00191354	0.656494
h2_d3_f6	2	0.106982	65	1368.15	994.138	6.20842	0.00453782	0.599505
h2_d3_f6	2	0.106982	65	374.669	371.086	3.60639	0.00962552	0.677291
h2_d3_f6	2	0.106982	65	628.124	604.843	1.7535	0.00279165	0.586415
h2_d3_f6	2	0.106982	65	805.355	615.834	3.34284	0.00415077	0.679745
h2_d3_f6	2	0.106982	65	543.777	441.089	0.953956	0.00175431	0.730419
h2_d3_f6	2	0.106982	65	591.868	511.64	4.08818	0.00690725	0.6663
h2_d3_f6	2	0.106982	65	139.529	205.719	0.686707	0.00492161	0.63239
h2_d3_f6	2	0.106982	65	1430.07	980.495	4.66095	0.00325926	0.626051
h2_d3_f6	2	0.106982	65	1047.96	723.364	6.34348	0.00605318	0.689748
h2_d3_f6	2	0.106982	65	718.306	477.355	7.51188	0.0104578	0.812548
h2_d3_f6	2	0.106982	65	800.256	609.145	1.80161	0.00225129	0.684305
h2_d3_f6	2	0.106982	65	976.579	677.224	1.4578	0.00149276	0.702894
h2_d3_f6	2	0.106982	65	1020.2	692.082	6.40839	0.00628151	0.708136
h2_d3_f6	2	0.106982	65	392.017	400.676	15.1444	0.0386321	0.646487
h2_d3_f6	2	0.106982	65	689.074	575.187	3.82729	0.00555425	0.655923
h2_d3_f6	2	0.106982	65	517.76	401.836	5.19406	0.0100318	0.775987
h2_d3_f6	2	0.106982	65	616.19	527.653	4.62462	0.00750518	0.66366
h2_d3_f6	2	0.106982	65	853.727	555.512	6.88015	0.00805895	0.783435
h2_d3_f6	2	0.106982	65	985.413	645.77	3.48248	0.00353403	0.741569
h2_d3_f6	2	0.106982	65	1037.53	609.671	10.9401	0.0105444	0.812934
h2_d3_f6	2	0.106982	65	161.926	187.372	1.94368	0.0120036	0.766753
h2_d3_f6	2	0.106982	65	925.157	680.538	5.34092	0.00577298	0.674697
h2_d3_f6	2	0.106982	65	1238.85	897.029	2.26345	0.00182705	0.621857
h2_d3_f6	2	0.106982	65	495.116	462.952	3.28929	0.00664348	0.653761
h2_d3_f6	2	0.106982	65	539.38	467.423	5.37513	0.00996539	0.685547
h2_d3_f6	2	0.106982	65	435.496	458.715	0.484334	0.00111214	0.605709
h2_d3_f6	2	0.106982	65	659.612	528.236	2.98717	0.00452869	0.693715
h2_d3_f6	2	0.106982	65	1338.07	900.814	10.5835	0.00790959	0.65188
h2_d3_f6	2	0.106982	65	164.959	194.255	2.74886	0.0166639	0.748792
h2_d3_f6	2	0.106982	65	560.099	588.387	4.85658	0.00867093	0.558467
h2_d3_f6	2	0.106982	65	392.091	511.038	4.12663	0.0105247	0.506939
h2_d3_f6	2	0.106982	65	903.537	657.504	8.69141	0.00961932	0.687411
h2_d3_f6	2	0.106982	65	1388.69	858.491	28.3348	0.020404	0.701161
h2_d3_f6	2	0.106982	65	191.628	281.6	4.03128	0.021037	0.57081
h2_d3_f6	2	0.106982	65	1375.51	912.911	4.07001	0.00295891	0.655187
h2_d3_f6	2	0.106982	65	379.554	391.174	2.96471	0.00781104	0.648082
h2_d3_f6	2	0.106982	65	890.529	594.235	9.66226	0.01085	0.753283
h2_d3_f6	2	0.106982	65	814.05	603.447	2.22738	0.00273617	0.698681
h2_d3_f6	2	0.106982	65	586.62	549.776	13.6678	0.0232993	0.61641
h2_d3_f6	2	0.106982	65	647.43	521.311	12.8103	0.0197865	0.69425
h2_d3_f6	2	0.106982	65	489.38	386.02	4.30062	0.00878789	0.777986
h2_d3_f6	2	0.106982	65	270.57	326.181	6.31744	0.0233486	0.620219
h2_d3_f6	2	0.106982	65	701.38	513.778	5.91023	0.00842657	0.743037
h2_d3_f6	2	0.106982	65	1038.9	831.025	3.8818	0.00373645	0.596924
h2_d3_f6	2	0.106982	65	326.107	395.49	13.5501	0.041551	0.579324
h2_d3_f6	2	0.106982	65	202.421	264.366	4.2889	0.021188	0.630641
h2_d3_f6	2	0.106982	65	886.653	630.555	5.64698	0.00636888	0.707832
h2_d3_f6	2	0.106982	65	1027.5	650.448	5.52775	0.00537983	0.757051
h2_d3_f6	2	0.106982	65	904.091	738.476	2.23415	0.00247116	0.612288
h2_d3_f6	2	0.106982	65	721.826	551.015	3.65492	0.00506344	0.706224
h2_d3_f6	2	0.106982	65	659.331	588.26	6.07463	0.00921333	0.622755
h2_d3_f6	2	0.106982	65	1091.55	775.477	1.67556	0.00153502	0.661117
h2_d3_f6	2	0.106982	65	1422.4	1114.21	8.5069	0.00598068	0.548948
h2_d3_f6	2	0.106982	65	990.231	881.456	2.78611	0.00281359	0.545056
h2_d3_f6	2	0.106982	65	1415.36	915.371	3.36062	0.00237439	0.665987
h2_d3_f6	2	0.106982	65	244.298	243.276	5.89581	0.0241337	0.776837
h2_d3_f7	1	0.10838	64	861.14	886.039	2.24933	0.00261203	0.494023
h2_d3_f7	1	0.10838	64	311.612	446.099	1.26069	0.00404573	0.498267
h2_d3_f7	1	0.10838	64	1115.88	863.381	3.21389	0.00288015	0.602595
h2_d3_f7	1	0.10838	64	367.967	454.527	0.840241	0.00228347	0.54634
h2_d3_f7	1	0.10838	64	655.851	574.408	9.84158	0.0150058	0.635527
h2_d3_f7	1	0.10838	64	330.455	347.508	2.26719	0.00686081	0.665162
h2_d3_f7	1	0.10838	64	274.694	345.262	0.392139	0.00142755	0.591882
h2_d3_f7	1	0.10838	64	941.736	738.165	5.79609	0.00615469	0.629433
h2_d3_f7	1	0.10838	64	390.132	413.605	9.63412	0.0246945	0.624271
h2_d3_f7	1	0.10838	64	662.562	489.946	2.62855	0.00396726	0.750159
h2_d3_f7	1	0.10838	64	642.231	631.73	4.83815	0.00753335	0.569832
h2_d3_f7	1	0.10838	64	582.248	454.468	20.1171	0.0345507	0.741969
h2_d3_f7	1	0.10838	64	659.041	553.869	5.7065	0.00865879	0.661229
h2_d3_f7	1	0.10838	64	182.62	224.612	2.49931	0.0136859	0.693027
h2_d3_f7	1	0.10838	64	510.19	399.886	17.924	0.0351321	0.772152
h2_d3_f7	1	0.10838	64	713.033	655.53	18.6229	0.0261179	0.588796
h2_d3_f7	1	0.10838	64	848.669	729.964	14.2933	0.016842	0.593847
h2_d3_f7	1	0.10838	64	254.165	286.155	3.39451	0.0133555	0.6781
h2_d3_f7	1	0.10838	64	669.802	635.16	4.45564	0.00665218	0.582861
h2_d3_f7	1	0.10838	64	274.017	277.59	2.65733	0.00969768	0.734963
h2_d3_f7	1	0.10838	64	1027.1	721.671	26.3499	0.0256547	0.682161
h2_d3_f7	1	0.10838	64	230.851	262.915	1.75783	0.00761454	0.692188
h2_d3_f7	1	0.10838	64	543.727	441.953	1.86598	0.00343183	0.728947
h2_d3_f7	1	0.10838	64	248.537	322.468	4.1088	0.0165319	0.592823
h2_d3_f7	1	0.10838	64	685.727	625.634	5.60435	0.00817285	0.601078
h2_d3_f7	1	0.10838	64	639.273	455.4	1.53814	0.00240607	0.78804
h2_d3_f7	1	0.10838	64	1312.49	1056.57	18.9769	0.0144587	0.548679
h2_d3_f7	1	0.10838	64	317.099	314.663	1.49347	0.00470978	0.714665
h2_d3_f7	1	0.10838	64	796.57	572.564	4.24395	0.00532778	0.725788
h2_d3_f7	1	0.10838	64	1168.15	863.718	16.3806	0.0140227	0.621028
h2_d3_f7	1	0.10838	64	190.628	247.84	1.79315	0.00940651	0.646305
h2_d3_f7	1	0.10838	64	140.099	201.278	2.12515	0.0151689	0.648103
h2_d3_f7	1	0.10838	64	905.562	701.594	13.9933	0.0154527	0.645175
h2_d3_f7	1	0.10838	64	396.207	349.048	5.7742	0.0145737	0.747389
h2_d3_f7	1	0.10838	64	550.636	431.126	6.40986	0.0116408	0.75357
h2_d3_f7	1	0.10838	64	735.909	646.697	8.17645	0.0111107	0.609536
h2_d3_f7	1	0.10838	64	841.711	671.235	8.68205	0.0103148	0.642271
h2_d3_f7	1	0.10838	64	931.24	626.545	7.87855	0.00846028	0.736048
h2_d3_f7	1	0.10838	64	293.264	310.233	5.45243	0.0185922	0.688075
h2_d3_f7	1	0.10838	64	727.38	479.557	3.74119	0.00514338	0.815615
h2_d3_f7	1	0.10838	64	635.157	530.867	5.21765	0.00821473	0.67311
h2_d3_f7	1	0.10838	64	921.545	721.945	10.2173	0.0110871	0.634343
h2_d3_f7	1	0.10838	64	500.744	451.554	4.05842	0.00810479	0.675333
h2_d3_f7	1	0.10838	64	336.975	366.161	3.06701	0.00910158	0.639554
h2_d3_f7	1	0.10838	64	530.372	450.453	3.11294	0.00586935	0.703432
h2_d3_f7	1	0.10838	64	1251.07	923.246	10.9315	0.00873775	0.608163
h2_d3_f7	1	0.10838	64	332.826	428.681	1.97805	0.00594318	0.541786
h2_d3_f7	1	0.10838	64	386.967	383.158	0.188208	0.000486368	0.670227
h2_d3_f7	1	0.10838	64	308.488	333.669	3.52839	0.0114377	0.661698
h2_d3_f7	1	0.10838	64	715.678	613.607	6.05673	0.00846293	0.630578
h2_d3_f7	1	0.10838	64	921.223	775.132	9.552	0.0103688	0.590679
h2_d3_f7	1	0.10838	64	937.38	789.829	3.38781	0.00361412	0.586447
h2_d3_f7	1	0.10838	64	335.893	346.708	11.5162	0.0342854	0.67399
h2_d3_f7	1	0.10838	64	819.314	639.213	4.54477	0.00554704	0.662428
h2_d3_f7	1	0.10838	64	1004.04	668.753	4.0871	0.00407065	0.725081
h2_d3_f7	1	0.10838	64	350.331	326.528	2.71865	0.00776024	0.736008
h2_d3_f7	1	0.10838	64	764.636	532.718	5.72337	0.00748509	0.759084
h2_d3_f7	1	0.10838	64	568.331	452.146	2.08999	0.00367742	0.733847
h2_d3_f7	1	0.10838	64	311.686	387.397	1.31112	0.00420654	0.57386
h2_d3_f7	1	0.10838	64	362.058	407.432	1.85626	0.00512697	0.602949
h2_d3_f7	1	0.10838	64	920.281	682.176	0.646655	0.000702671	0.67071
h2_d3_f7	1	0.10838	64	1025.91	734.941	2.96481	0.00288994	0.669326
h2_d3_f7	1	0.10838	64	337.074	364.969	1.32852	0.00394133	0.641769
h2_d3_f7	1	0.10838	64	976.81	708.862	3.64162	0.00372807	0.671628
h2_d4_f1	1	0.124949	71	190.901	257.578	1.38887	0.00727534	0.622463
h2_d4_f1	1	0.124949	71	352.603	393.151	1.09043	0.00309252	0.613925
h2_d4_f1	1	0.124949	71	423.736	456.437	2.5709	0.00606724	0.597723
h2_d4_f1	1	0.124949	71	508.628	521.025	0.675303	0.0013277	0.591415
h2_d4_f1	1	0.124949	71	284.678	302.209	0.537592	0.00188842	0.692489
h2_d4_f1	1	0.124949	71	423.388	428.168	1.4673	0.00346561	0.636838
h2_d4_f1	1	0.124949	71	1607.34	1164.06	7.63901	0.00475258	0.570049
h2_d4_f1	1	0.124949	71	655.959	477.738	2.40131	0.00366076	0.764209
h2_d4_f1	1	0.124949	71	1413.68	978.265	4.76754	0.00337244	0.622675
h2_d4_f1	1	0.124949	71	441.215	371.26	0.618555	0.00140193	0.75493
h2_d4_f1	1	0.124949	71	742.124	576.435	4.31147	0.00580964	0.687677
h2_d4_f1	1	0.124949	71	600.496	435.901	1.04047	0.00173269	0.789653
h2_d4_f1	1	0.124949	71	1350.33	1046.8	7.64691	0.00566299	0.564394
h2_d4_f1	1	0.124949	71	909.868	629.568	3.00095	0.00329823	0.721263
h2_d4_f1	1	0.124949	71	749.347	713.987	3.23307	0.00431452	0.558791
h2_d4_f1	1	0.124949	71	1020.2	640.833	5.42906	0.00532157	0.764767
h2_d4_f1	1	0.124949	71	311.364	302	0.336137	0.00107956	0.735625
h2_d4_f1	1	0.124949	71	966.438	595.503	2.52985	0.00261771	0.793809
h2_d4_f1	1	0.124949	71	254.934	309.524	0.853826	0.00334921	0.628167
h2_d4_f1	1	0.124949	71	942.835	593.663	2.90953	0.00308594	0.783251
h2_d4_f1	1	0.124949	71	1365.02	878.467	2.74544	0.00201127	0.677411
h2_d4_f1	1	0.124949	71	1058.93	794.009	5.52848	0.0052208	0.632758
h2_d4_f1	1	0.124949	71	430.529	372.628	2.82303	0.00655711	0.739962
h2_d4_f1	1	0.124949	71	960.595	613.335	1.11283	0.00115848	0.767621
h2_d4_f1	1	0.124949	71	1031.25	596.152	2.50921	0.00243318	0.828011
h2_d4_f1	1	0.124949	71	317.339	298.355	0.423189	0.00133356	0.754107
h2_d4_f1	1	0.124949	71	1338.32	1091.55	7.84844	0.00586439	0.538039
h2_d4_f1	1	0.124949	71	508.355	393.267	1.81225	0.00356492	0.783265
h2_d4_f1	1	0.124949	71	877.843	595.611	2.78393	0.00317133	0.744388
h2_d4_f1	1	0.124949	71	1209.85	835.784	2.42161	0.00200158	0.656969
h2_d4_f1	1	0.124949	71	406.81	448.65	1.38164	0.00339627	0.591795
h2_d4_f1	1	0.124949	71	485.901	440.17	1.87164	0.00385191	0.67904
h2_d4_f1	1	0.124949	71	474.86	364.439	1.25851	0.00265029	0.807674
h2_d4_f1	1	0.124949	71	371.413	323.876	1.51902	0.00408984	0.771515
h2_d4_f1	1	0.124949	71	512.802	385.653	0.741625	0.00144622	0.803378
h2_d4_f1	1	0.124949	71	473.488	396.985	8.41183	0.0177657	0.740029
h2_d4_f1	1	0.124949	71	379.554	325.047	1.89723	0.00499857	0.779927
h2_d4_f1	1	0.124949	71	369.769	378.742	1.29828	0.00351107	0.657801
h2_d4_f1	1	0.124949	71	328.893	291.283	5.50452	0.0167365	0.791052
h2_d4_f1	1	0.124949	71	314.347	289.165	0.789366	0.00251113	0.773175
h2_d4_f1	1	0.124949	71	246.24	308.849	0.801085	0.00325327	0.615143
h2_d4_f1	1	0.124949	71	815.231	590.742	2.50173	0.00306873	0.714398
h2_d4_f1	1	0.124949	71	586.57	489.398	1.82497	0.00311125	0.692418
h2_d4_f1	1	0.124949	71	352.843	352.81	1.15484	0.00327297	0.684434
h2_d4_f1	1	0.124949	71	469.835	367.189	12.2535	0.0260804	0.795961
h2_d4_f1	1	0.124949	71	1463.19	934.206	30.0363	0.0205279	0.667178
h2_d4_f1	1	0.124949	71	1053.74	655.561	9.02757	0.0085672	0.76388
h2_d4_f1	1	0.124949	71	335.471	309.08	3.51029	0.0104638	0.755411
h2_d4_f1	1	0.124949	71	458.165	397.667	12.8494	0.0280453	0.722735
h2_d4_f1	1	0.124949	71	1194.84	868.978	40.5718	0.0339558	0.626637
h2_d4_f1	1	0.124949	71	488.14	389.838	3.54367	0.00725953	0.769066
h2_d4_f1	1	0.124949	71	461.455	377.956	0.885358	0.00191862	0.764062
h2_d4_f1	1	0.124949	71	331.298	293.391	1.77345	0.00535304	0.789192
h2_d4_f1	1	0.124949	71	481.983	406.878	2.79676	0.00580261	0.730648
h2_d4_f1	1	0.124949	71	268.901	269.16	0.175289	0.000651872	0.748516
h2_d4_f1	1	0.124949	71	246.264	250.816	0.801752	0.00325566	0.757525
h2_d4_f1	1	0.124949	71	880.355	651.593	3.28961	0.00373669	0.681731
h2_d4_f1	1	0.124949	71	995.107	825.275	33.2949	0.0334586	0.584071
h2_d4_f1	1	0.124949	71	520.661	436.71	2.82738	0.00543037	0.716684
h2_d4_f1	1	0.124949	71	594.686	554.497	3.48816	0.00586555	0.616751
h2_d4_f1	1	0.124949	71	561.19	450.33	5.95648	0.010614	0.730623
h2_d4_f1	1	0.124949	71	456.273	387.532	1.64415	0.00360343	0.739593
h2_d4_f1	1	0.124949	71	925.446	657.318	3.99824	0.00432034	0.698677
h2_d4_f1	1	0.124949	71	942.248	686.322	5.08451	0.00539615	0.677225
h2_d4_f1	1	0.124949	71	255.264	277.065	0.870083	0.00340855	0.702364
h2_d4_f1	1	0.124949	71	682.628	536.61	3.36746	0.00493308	0.698685
h2_d4_f1	1	0.124949	71	472.058	456.252	0.846827	0.0017939	0.642603
h2_d4_f1	1	0.124949	71	882.653	728.444	2.63245	0.00298243	0.610868
h2_d4_f1	1	0.124949	71	258.314	304.478	3.85303	0.0149161	0.64421
h2_d4_f1	1	0.124949	71	212.107	273.226	0.0998084	0.000470556	0.629506
h2_d4_f1	1	0.124949	71	432.802	471.907	1.45695	0.00336632	0.586345
h2_d4_f2	1	0.138553	49	169.281	241.17	1.25236	0.00739813	0.61362
h2_d4_f2	1	0.138553	49	493.843	461.418	2.86847	0.00580846	0.654811
h2_d4_f2	1	0.138553	49	625.421	650.524	3.23372	0.00517046	0.543671
h2_d4_f2	1	0.138553	49	306.686	262.571	1.95787	0.00638395	0.837593
h2_d4_f2	1	0.138553	49	751.893	539.167	1.29335	0.00172013	0.741648
h2_d4_f2	1	0.138553	49	562.727	411.271	1.961	0.00348481	0.801472
h2_d4_f2	1	0.138553	49	1228.22	805.326	3.98675	0.00324595	0.688701
h2_d4_f2	1	0.138553	49	582.306	442.124	2.97967	0.00511702	0.762736
h2_d4_f2	1	0.138553	49	514.264	465.097	6.72933	0.0130854	0.667419
h2_d4_f2	1	0.138553	49	1038.74	675.126	2.97023	0.00285946	0.734688
h2_d4_f2	1	0.138553	49	628.355	447.735	6.52054	0.0103772	0.792379
h2_d4_f2	1	0.138553	49	454.322	369.101	6.32615	0.0139244	0.77431
h2_d4_f2	1	0.138553	49	763.413	508.612	1.38129	0.00180936	0.794214
h2_d4_f2	1	0.138553	49	500.992	358.766	1.84043	0.00367358	0.850277
h2_d4_f2	1	0.138553	49	1206.99	824.963	4.07483	0.00337602	0.664537
h2_d4_f2	1	0.138553	49	571.116	436.381	2.46068	0.00430855	0.762842
h2_d4_f2	1	0.138553	49	1621.7	1030.54	17.8527	0.0110086	0.647742
h2_d4_f2	1	0.138553	49	1346.76	1048.35	6.4384	0.00478066	0.562563
h2_d4_f2	1	0.138553	49	570.397	427.596	4.2526	0.00745552	0.777861
h2_d4_f2	1	0.138553	49	1208.21	783.649	10.9482	0.00906146	0.700044
h2_d4_f2	1	0.138553	49	693.355	464.623	4.37797	0.00631418	0.815369
h2_d4_f2	1	0.138553	49	840.438	606.655	6.58128	0.00783078	0.709925
h2_d4_f2	1	0.138553	49	662.017	478.187	1.5852	0.0023945	0.768185
h2_d4_f2	1	0.138553	49	884.86	553.397	5.85593	0.00661792	0.805435
h2_d4_f2	1	0.138553	49	1443.31	973.401	29.6444	0.0205391	0.634502
h2_d4_f2	1	0.138553	49	675.041	513.409	3.74375	0.00554595	0.724838
h2_d4_f2	1	0.138553	49	682.579	507.662	14.0602	0.0205986	0.73849
h2_d4_f2	1	0.138553	49	615.091	454.607	4.02154	0.00653813	0.76938
h2_d4_f2	1	0.138553	49	491.702	368.579	4.71642	0.00959201	0.817376
h2_d4_f2	1	0.138553	49	633.182	501.822	13.8807	0.0219221	0.710592
h2_d4_f2	1	0.138553	49	884.843	606.37	1.66434	0.00188094	0.735062
h2_d4_f2	1	0.138553	49	818.331	619.776	5.46532	0.00667862	0.682656
h2_d4_f2	1	0.138553	49	688.223	533.632	2.68888	0.00390698	0.706418
h2_d4_f2	1	0.138553	49	513.19	368.416	7.16214	0.0139561	0.841391
h2_d4_f2	1	0.138553	49	1749.76	1120.97	36.2563	0.0207207	0.626435
h2_d4_f2	1	0.138553	49	509.463	456.561	4.36339	0.00856468	0.675658
h2_d4_f2	1	0.138553	49	739.124	548.407	6.90551	0.00934283	0.720874
h2_d4_f2	1	0.138553	49	586	419.242	12.7153	0.0216984	0.807764
h2_d4_f2	1	0.138553	49	744.182	490.218	10.9561	0.0147224	0.810116
h2_d4_f2	1	0.138553	49	223.372	215.31	1.1291	0.00505479	0.826873
h2_d4_f2	1	0.138553	49	1135.5	752.351	19.918	0.0175411	0.69961
h2_d4_f2	1	0.138553	49	822.388	748.389	11.2334	0.0136595	0.567207
h2_d4_f2	1	0.138553	49	959.231	910.05	11.7492	0.0122486	0.516854
h2_d4_f2	1	0.138553	49	834.736	689.297	11.8142	0.0141532	0.621981
h2_d4_f2	1	0.138553	49	806.686	684.693	11.7184	0.0145267	0.612056
h2_d4_f2	1	0.138553	49	164.868	196.067	1.09914	0.00666679	0.741599
h2_d4_f2	1	0.138553	49	168.595	287.82	1.39033	0.00824657	0.512774
h2_d4_f2	1	0.138553	49	660.818	562.828	1.88388	0.00285083	0.651873
h2_d4_f2	1	0.138553	49	282.198	411.477	0.246391	0.000873114	0.505641
s1_d1_f1	2	0.159177	47	730.62	726.414	9.41421	0.0128852	0.540042
s1_d1_f1	2	0.159177	47	1432.07	1139.51	13.7577	0.00960685	0.539191
s1_d1_f1	2	0.159177	47	1239.02	801.787	14.7176	0.0118785	0.695787
s1_d1_f1	2	0.159177	47	799.669	552.458	9.44263	0.0118082	0.754152
s1_d1_f1	2	0.159177	47	899.504	555.343	10.0841	0.0112108	0.811444
s1_d1_f1	2	0.159177	47	843.612	592.582	8.61298	0.0102097	0.728614
s1_d1_f1	2	0.159177	47	1061.37	651.223	10.42	0.00981744	0.772679
s1_d1_f1	2	0.159177	47	1172.8	747.905	10.9668	0.00935092	0.719097
s1_d1_f1	2	0.159177	47	253.967	297.535	2.64106	0.0103992	0.651824
s1_d1_f1	2	0.159177	47	930.95	546.433	13.0169	0.0139824	0.843785
s1_d1_f1	2	0.159177	47	291.198	306.268	5.67948	0.0195038	0.693705
s1_d1_f1	2	0.159177	47	1126.2	676.836	10.6515	0.00945795	0.773412
s1_d1_f1	2	0.159177	47	158.645	219.133	2.42572	0.0152903	0.646735
s1_d1_f1	2	0.159177	47	198.529	270.328	1.86737	0.00940604	0.608801
s1_d1_f1	2	0.159177	47	923.694	634.039	7.6823	0.00831693	0.723414
s1_d1_f1	2	0.159177	47	778.355	494.822	12.8622	0.0165248	0.826965
s1_d1_f1	2	0.159177	47	190.678	315.823	2.99037	0.0156828	0.507271
s1_d1_f1	2	0.159177	47	633.198	427.594	6.71192	0.0106	0.83396
s1_d1_f1	2	0.159177	47	821.298	536.589	7.19798	0.00876415	0.790393
s1_d1_f1	2	0.159177	47	925.917	618.755	9.42245	0.0101763	0.742472
s1_d1_f1	2	0.159177	47	883.62	575.395	7.72079	0.00873768	0.773918
s1_d1_f1	2	0.159177	47	258.107	323.043	2.33579	0.00904968	0.606863
s1_d1_f1	2	0.159177	47	928.008	608.757	11.8071	0.0127231	0.755802
s1_d1_f1	2	0.159177	47	1222.21	784.894	7.12718	0.0058314	0.704319
s1_d1_f1	2	0.159177	47	214.752	317.139	3.22127	0.015	0.546838
s1_d1_f1	2	0.159177	47	263.248	355.036	1.81602	0.00689853	0.559485
s1_d1_f1	2	0.159177	47	997.769	662.762	8.07071	0.00808876	0.728584
s1_d1_f1	2	0.159177	47	483.636	539.636	8.37979	0.0173266	0.552157
s1_d1_f1	2	0.159177	47	1152.07	741.055	10.2393	0.00888774	0.717167
s1_d1_f1	2	0.159177	47	237.14	355.788	1.9272	0.00812683	0.520751
s1_d1_f1	2	0.159177	47	1820.45	1056.41	12.4851	0.00685828	0.682502
s1_d1_f1	2	0.159177	47	1020.69	753.953	13.7667	0.0134877	0.650232
s1_d1_f1	2	0.159177	47	233.165	249.323	3.61544	0.0155059	0.734791
s1_d1_f1	2	0.159177	47	1160	653.512	9.25842	0.0079814	0.816963
s1_d1_f1	2	0.159177	47	793.116	498.964	10.3234	0.0130162	0.830436
s1_d1_f1	2	0.159177	47	258	336.956	1.7162	0.00665195	0.581645
s1_d1_f1	2	0.159177	47	978.57	626.451	5.93243	0.00606235	0.760896
s1_d1_f1	2	0.159177	47	865.636	561.536	7.26492	0.00839258	0.782223
s1_d1_f1	2	0.159177	47	250.711	334.369	2.29184	0.00914135	0.575052
s1_d1_f1	2	0.159177	47	837.554	518.19	5.38494	0.00642937	0.829221
s1_d1_f1	2	0.159177	47	615.529	648.255	5.13872	0.00834846	0.539805
s1_d1_f1	2	0.159177	47	1676.75	1323.45	12.4254	0.00741037	0.51573
s1_d1_f1	2	0.159177	47	1468.1	887.017	10.6708	0.00726848	0.704243
s1_d1_f1	2	0.159177	47	229.777	327.103	2.08106	0.00905686	0.554631
s1_d1_f1	2	0.159177	47	979.521	603.839	6.59718	0.00673511	0.7899
s1_d1_f1	2	0.159177	47	1396.88	916.397	9.34831	0.00669226	0.659438
s1_d1_f1	2	0.159177	47	853.066	610.843	6.78765	0.00795677	0.712103
s1_d1_f2	3	0.168965	28	1248.17	1029.83	28.871	0.0231306	0.544378
s1_d1_f2	3	0.168965	28	346.264	518.432	8.04912	0.0232456	0.459971
s1_d1_f2	3	0.168965	28	593.661	638.817	6.64478	0.0111929	0.534729
s1_d1_f2	3	0.168965	28	944.132	912.824	12.1066	0.0128229	0.509861
s1_d1_f2	3	0.168965	28	788.785	595.07	5.2359	0.00663793	0.69378
s1_d1_f2	3	0.168965	28	655.025	767.467	8.83549	0.0134888	0.475258
s1_d1_f2	3	0.168965	28	378.694	463.169	6.09599	0.0160974	0.546517
s1_d1_f2	3	0.168965	28	1106.64	1022.11	14.9883	0.0135439	0.506202
s1_d1_f2	3	0.168965	28	187.727	316.416	1.97635	0.0105278	0.501084
s1_d1_f2	3	0.168965	28	240.57	390.737	2.99141	0.0124347	0.478734
s1_d1_f2	3	0.168965	28	526	653.791	15.9689	0.0303592	0.481988
s1_d1_f2	3	0.168965	28	359.603	519.085	6.31324	0.0175561	0.471116
s1_d1_f2	3	0.168965	28	179.934	259.492	1.83038	0.0101725	0.593975
s1_d1_f2	3	0.168965	28	869.694	708.789	10.7653	0.0123783	0.621648
s1_d1_f2	3	0.168965	28	1153.45	1158.68	18.5731	0.0161022	0.459046
s1_d1_f2	3	0.168965	28	218.876	304.461	2.24453	0.0102548	0.576879
s1_d1_f2	3	0.168965	28	279.405	375.9	1.98703	0.00711165	0.549837
s1_d1_f2	3	0.168965	28	1511.65	1178.13	24.5585	0.0162461	0.540661
s1_d1_f2	3	0.168965	28	571.256	503.261	3.99886	0.00700012	0.661574
s1_d1_f2	3	0.168965	28	741.826	658.427	3.9071	0.00526686	0.601882
s1_d1_f2	3	0.168965	28	432.107	709.759	3.12352	0.00722858	0.389435
s1_d1_f2	3	0.168965	28	974.752	711.038	23.2357	0.0238375	0.668633
s1_d1_f2	3	0.168965	28	198.165	314.549	0.589797	0.00297629	0.522574
s1_d1_f2	3	0.168965	28	236.322	223.397	2.35883	0.00998142	0.827452
s1_d1_f2	3	0.168965	28	650.149	595.651	9.81911	0.0151029	0.609304
s1_d1_f2	3	0.168965	28	557.322	471.545	4.79033	0.00859525	0.694542
s1_d1_f2	3	0.168965	28	775.975	704.869	12.1361	0.0156398	0.57935
s1_d1_f2	3	0.168965	28	586.686	631.677	7.36789	0.0125585	0.536529
s1_d1_f5	2	0.148734	44	1422.4	1019.25	8.52189	0.00599118	0.600096
s1_d1_f5	2	0.148734	44	205.504	298.081	2.0225	0.00984165	0.564977
s1_d1_f5	2	0.148734	44	1550.17	792.377	5.61958	0.00362515	0.817468
s1_d1_f5	2	0.148734	44	1445.95	761.927	8.10428	0.00560481	0.811596
s1_d1_f5	2	0.148734	44	1327.77	690.612	5.35387	0.00403223	0.845924
s1_d1_f5	2	0.148734	44	1352.98	717.761	5.25563	0.00388449	0.824197
s1_d1_f5	2	0.148734	44	1151.36	626.298	4.66385	0.00405071	0.848226
s1_d1_f5	2	0.148734	44	1416.93	854.338	4.92019	0.00347244	0.714089
s1_d1_f5	2	0.148734	44	1198.62	699.506	4.17096	0.0034798	0.780094
s1_d1_f5	2	0.148734	44	982.132	567.47	6.41283	0.00652949	0.842018
s1_d1_f5	2	0.148734	44	1591.7	908.446	6.91987	0.00434746	0.725704
s1_d1_f5	2	0.148734	44	1275.6	699.246	4.26479	0.00334337	0.813447
s1_d1_f5	2	0.148734	44	1436.87	763.701	6.86906	0.00478058	0.806316
s1_d1_f5	2	0.148734	44	1013.17	586.075	3.92282	0.00387182	0.832377
s1_d1_f5	2	0.148734	44	1234.63	677.852	2.95039	0.0023897	0.821057
s1_d1_f5	2	0.148734	44	291.331	418.208	0.951407	0.00326573	0.508178
s1_d1_f5	2	0.148734	44	1656.36	1110.57	6.81323	0.00411338	0.609596
s1_d1_f5	2	0.148734	44	1650.09	913.156	4.37377	0.00265062	0.739511
s1_d1_f5	2	0.148734	44	209.835	265.324	1.14271	0.00544575	0.643613
s1_d1_f5	2	0.148734	44	1380.69	762.381	8.87867	0.00643058	0.786522
s1_d1_f5	2	0.148734	44	1527.4	781.404	10.6977	0.00700383	0.820813
s1_d1_f5	2	0.148734	44	1528.39	768.053	4.82093	0.00315426	0.83544
s1_d1_f5	2	0.148734	44	1437.45	791.854	5.66961	0.00394422	0.777857
s1_d1_f5	2	0.148734	44	1364.89	702.654	3.20597	0.00234888	0.846853
s1_d1_f5	2	0.148734	44	1307.44	688.75	3.74088	0.00286123	0.839531
s1_d1_f5	2	0.148734	44	285.785	348.57	1.66656	0.0058315	0.601941
s1_d1_f5	2	0.148734	44	1284.93	699.215	3.85498	0.00300014	0.817449
s1_d1_f5	2	0.148734	44	1562.35	917.731	5.07739	0.00324985	0.709502
s1_d1_f5	2	0.148734	44	1045.28	1095.82	3.26502	0.00312358	0.454536
s1_d1_f5	2	0.148734	44	1579.97	831.403	7.28693	0.00461208	0.78905
s1_d1_f5	2	0.148734	44	1346.3	719.813	5.84071	0.00433835	0.81914
s1_d1_f5	2	0.148734	44	1534.87	774.537	3.2112	0.00209217	0.830787
s1_d1_f5	2	0.148734	44	1630.42	859.726	3.90664	0.00239609	0.779215
s1_d1_f5	2	0.148734	44	1471.25	854.729	5.42468	0.00368713	0.731891
s1_d1_f5	2	0.148734	44	1752.79	940.687	7.9922	0.00455972	0.747352
s1_d1_f5	2	0.148734	44	1449.96	730.458	4.90747	0.00338456	0.848124
s1_d1_f5	2	0.148734	44	1213.5	728.574	3.19613	0.0026338	0.755158
s1_d1_f5	2	0.148734	44	304.24	391.327	1.08571	0.00356859	0.559012
s1_d1_f5	2	0.148734	44	243.81	310.697	0.578322	0.00237202	0.607456
s1_d1_f5	2	0.148734	44	263.793	420.244	0.957763	0.00363073	0.473324
s1_d1_f5	2	0.148734	44	223.157	302.142	1.47798	0.00662307	0.588862
s1_d1_f5	2	0.148734	44	425.066	484.286	1.29666	0.00305049	0.564529
s1_d1_f5	2	0.148734	44	445.694	485.383	3.1982	0.00717578	0.581332
s1_d1_f5	2	0.148734	44	289.248	346.83	0.243008	0.000840136	0.609838
s1_d2_f1	2	0.164458	36	1026.93	612.858	9.1307	0.00889123	0.803192
s1_d2_f1	2	0.164458	36	1157.93	637.245	8.55996	0.00739244	0.836823
s1_d2_f1	2	0.164458	36	256.579	339.689	1.83268	0.00714276	0.574844
s1_d2_f1	2	0.164458	36	904.355	586.032	7.97856	0.00882238	0.771713
s1_d2_f1	2	0.164458	36	838.909	520.562	6.47308	0.00771607	0.826332
s1_d2_f1	2	0.164458	36	947.298	582.824	9.38262	0.00990461	0.800334
s1_d2_f1	2	0.164458	36	818.314	503.095	5.45198	0.00666245	0.840971
s1_d2_f1	2	0.164458	36	302.364	364.92	2.6256	0.00868358	0.596998
s1_d2_f1	2	0.164458	36	896.149	558.274	6.94395	0.00774866	0.805175
s1_d2_f1	2	0.164458	36	167.124	254.383	0.648726	0.00388171	0.576796
s1_d2_f1	2	0.164458	36	892.397	568.55	11.076	0.0124116	0.788414
s1_d2_f1	2	0.164458	36	923.05	643.747	7.47266	0.00809562	0.712173
s1_d2_f1	2	0.164458	36	386.884	460.385	2.23926	0.00578794	0.55772
s1_d2_f1	2	0.164458	36	804.124	546.515	5.62759	0.00699841	0.765181
s1_d2_f1	2	0.164458	36	971.38	599.204	6.53575	0.00672831	0.791593
s1_d2_f1	2	0.164458	36	866.793	538.45	6.946	0.00801344	0.816486
s1_d2_f1	2	0.164458	36	229.612	360.909	1.80835	0.00787571	0.502437
s1_d2_f1	2	0.164458	36	1047.6	799.321	9.93686	0.00948533	0.624062
s1_d2_f1	2	0.164458	36	897.157	539.134	4.01068	0.00447044	0.834385
s1_d2_f1	2	0.164458	36	908.215	563.539	8.42738	0.00927906	0.804796
s1_d2_f1	2	0.164458	36	147.372	214.606	1.24723	0.00846317	0.628711
s1_d2_f1	2	0.164458	36	913.496	611.653	6.73106	0.00736846	0.74436
s1_d2_f1	2	0.164458	36	798.95	528.684	6.78355	0.00849058	0.787592
s1_d2_f1	2	0.164458	36	1028.35	770.04	7.92528	0.00770681	0.639829
s1_d2_f1	2	0.164458	36	1092.64	715.799	6.35158	0.00581308	0.71671
s1_d2_f1	2	0.164458	36	1189.91	739.59	9.06968	0.00762216	0.734236
s1_d2_f1	2	0.164458	36	807.967	501.212	3.42948	0.00424458	0.836999
s1_d2_f1	2	0.164458	36	718.074	499.639	4.17108	0.0058087	0.776142
s1_d2_f1	2	0.164458	36	1142.05	730.726	6.29672	0.00551353	0.72308
s1_d2_f1	2	0.164458	36	377.793	450.343	3.01677	0.00798524	0.561191
s1_d2_f1	2	0.164458	36	1222.56	813.12	11.0553	0.00904273	0.680002
s1_d2_f1	2	0.164458	36	272.785	347.597	2.61054	0.00956994	0.585179
s1_d2_f1	2	0.164458	36	1253.64	842.169	12.0927	0.00964601	0.667628
s1_d2_f1	2	0.164458	36	872.198	540.226	6.09978	0.00699357	0.817182
s1_d2_f1	2	0.164458	36	1104.01	661.689	8.10153	0.00733829	0.78069
s1_d2_f1	2	0.164458	36	977.124	724.067	6.34222	0.0064907	0.657666
s1_d2_f2	3	0.167554	10	327.62	440.512	3.49653	0.0106725	0.521723
s1_d2_f2	3	0.167554	10	294.579	459.574	5.06443	0.0171921	0.465867
s1_d2_f2	3	0.167554	10	111.281	129.654	2.44416	0.0219638	0.86294
s1_d2_f2	3	0.167554	10	264.107	340.567	5.90262	0.0223493	0.584524
s1_d2_f2	3	0.167554	10	304.339	334.691	2.38181	0.00782616	0.653749
s1_d2_f2	3	0.167554	10	933.959	760.386	16.0318	0.0171654	0.607671
s1_d2_f2	3	0.167554	10	199.215	256.561	2.87778	0.0144456	0.642945
s1_d2_f2	3	0.167554	10	654.438	908.544	3.83422	0.00585879	0.401221
s1_d2_f2	3	0.167554	10	1185.4	814.277	15.8632	0.0133821	0.665206
s1_d2_f2	3	0.167554	10	558.496	551.264	9.28803	0.0166304	0.594937
s1_d2_f4	2	0.167266	22	437.727	542.606	4.72335	0.0107906	0.513809
s1_d2_f4	2	0.167266	22	514.967	476.031	2.52126	0.00489597	0.652682
s1_d2_f4	2	0.167266	22	626.793	505.52	2.22002	0.00354187	0.700641
s1_d2_f4	2	0.167266	22	550.421	660.957	1.95763	0.00355661	0.491407
s1_d2_f4	2	0.167266	22	549.438	428.439	1.32929	0.00241936	0.757195
s1_d2_f4	2	0.167266	22	743.678	548.595	1.53962	0.00207028	0.723584
s1_d2_f4	2	0.167266	22	945.025	725.582	1.6034	0.00169667	0.641839
s1_d2_f4	2	0.167266	22	1027.66	727.456	2.23134	0.00217128	0.676983
s1_d2_f4	2	0.167266	22	537.231	521.285	2.27573	0.00423603	0.613079
s1_d2_f4	2	0.167266	22	776.942	559.3	3.24354	0.00417475	0.730744
s1_d2_f4	2	0.167266	22	456.628	445.522	1.63336	0.00357701	0.643661
s1_d2_f4	2	0.167266	22	761.843	550.879	3.27951	0.00430471	0.73227
s1_d2_f4	2	0.167266	22	398.959	343.185	1.40322	0.00351721	0.763675
s1_d2_f4	2	0.167266	22	393.438	550.717	1.8886	0.00480025	0.471491
s1_d2_f4	2	0.167266	22	658.107	522.543	3.06133	0.00465172	0.700207
s1_d2_f4	2	0.167266	22	722.132	704.696	1.52477	0.00211148	0.552366
s1_d2_f4	2	0.167266	22	626.025	455.284	1.70682	0.00272645	0.777313
s1_d2_f4	2	0.167266	22	642.331	613.605	1.8698	0.00291096	0.586725
s1_d2_f4	2	0.167266	22	652.058	606.502	1.71631	0.00263215	0.599574
s1_d2_f4	2	0.167266	22	317.826	378.787	1.84977	0.00582007	0.594588
s1_d2_f4	2	0.167266	22	300.719	365.314	0.758218	0.00252135	0.59419
s1_d2_f4	2	0.167266	22	295.876	323.041	0.963492	0.0032564	0.664711
s1_d3_f1	2	0.148233	40	1583.45	1030.24	6.69615	0.00422885	0.6377
s1_d3_f1	2	0.148233	40	1111.74	681.956	4.90075	0.00440817	0.761023
s1_d3_f1	2	0.148233	40	994.504	618.291	4.22859	0.00425196	0.779283
s1_d3_f1	2	0.148233	40	1406.09	835.571	12.2178	0.00868918	0.726401
s1_d3_f1	2	0.148233	40	1299.85	741.869	6.09135	0.00468619	0.776401
s1_d3_f1	2	0.148233	40	937.934	569.663	2.09018	0.0022285	0.813419
s1_d3_f1	2	0.148233	40	1112.76	630.273	4.15879	0.00373737	0.823929
s1_d3_f1	2	0.148233	40	1032.39	682.474	5.48603	0.00531392	0.723813
s1_d3_f1	2	0.148233	40	1181.68	643.308	7.09458	0.00600382	0.840229
s1_d3_f1	2	0.148233	40	1134.15	653.642	1.81124	0.001597	0.80462
s1_d3_f1	2	0.148233	40	1160.02	642.896	10.7277	0.00924787	0.830462
s1_d3_f1	2	0.148233	40	1098.7	640.777	5.26993	0.0047965	0.803583
s1_d3_f1	2	0.148233	40	1314.86	735.395	6.49501	0.0049397	0.789254
s1_d3_f1	2	0.148233	40	686.959	584.952	3.93302	0.00572527	0.643652
s1_d3_f1	2	0.148233	40	1306.23	723.544	3.36216	0.00257394	0.798667
s1_d3_f1	2	0.148233	40	1306.62	739.757	12.703	0.009722	0.781318
s1_d3_f1	2	0.148233	40	960.107	576.703	2.06435	0.00215012	0.816103
s1_d3_f1	2	0.148233	40	987.711	573.253	3.2816	0.00332243	0.836676
s1_d3_f1	2	0.148233	40	1205.62	668.044	7.90699	0.00655845	0.82001
s1_d3_f1	2	0.148233	40	1230.63	758.273	8.13658	0.00661172	0.732391
s1_d3_f1	2	0.148233	40	1388.02	743.48	6.14433	0.00442667	0.809368
s1_d3_f1	2	0.148233	40	260.752	308.878	1.45467	0.00557877	0.639021
s1_d3_f1	2	0.148233	40	949.116	567.699	5.92313	0.00624068	0.822708
s1_d3_f1	2	0.148233	40	1037.85	581.932	7.19567	0.00693324	0.85186
s1_d3_f1	2	0.148233	40	1279.16	727.66	16.0747	0.0125666	0.783138
s1_d3_f1	2	0.148233	40	1319.41	1150.78	11.1653	0.00846233	0.505529
s1_d3_f1	2	0.148233	40	1269.72	830.159	7.47576	0.00588773	0.683064
s1_d3_f1	2	0.148233	40	1515.01	837.086	6.81116	0.00449579	0.762062
s1_d3_f1	2	0.148233	40	863.76	649.236	13.3279	0.0154301	0.67558
s1_d3_f1	2	0.148233	40	1347.66	1005.51	15.1137	0.0112147	0.586795
s1_d3_f1	2	0.148233	40	1432.44	786.713	5.95486	0.00415715	0.781121
s1_d3_f1	2	0.148233	40	543.521	631.494	4.10381	0.00755042	0.510026
s1_d3_f1	2	0.148233	40	1594.23	946.657	24.2238	0.0151946	0.697149
s1_d3_f1	2	0.148233	40	1018.33	811.969	7.60912	0.00747215	0.602843
s1_d3_f1	2	0.148233	40	1378.35	866.897	6.02577	0.00437173	0.690912
s1_d3_f1	2	0.148233	40	246.248	308.553	2.95541	0.0120018	0.615747
s1_d3_f1	2	0.148233	40	868.124	648.548	5.57856	0.00642599	0.678573
s1_d3_f1	2	0.148233	40	409.744	540.991	0.796627	0.00194421	0.493139
s1_d3_f1	2	0.148233	40	359.347	413.969	4.30354	0.011976	0.590462
s1_d3_f3	3	0.159702	28	428.545	434.513	5.09625	0.011892	0.632624
s1_d3_f3	3	0.159702	28	1200.89	975.171	19.4527	0.0161985	0.560281
s1_d3_f3	3	0.159702	28	701.132	722.08	10.7091	0.015274	0.528566
s1_d3_f3	3	0.159702	28	837.545	660.682	10.0669	0.0120195	0.650375
s1_d3_f3	3	0.159702	28	605.62	418.345	6.13164	0.0101246	0.827464
s1_d3_f3	3	0.159702	28	235.116	290.082	3.47984	0.0148005	0.635064
s1_d3_f3	3	0.159702	28	844.273	579.179	10.4185	0.0123402	0.745865
s1_d3_f3	3	0.159702	28	531.744	665.507	7.09333	0.0133397	0.476943
s1_d3_f3	3	0.159702	28	699.331	665.981	21.3605	0.0305443	0.572107
s1_d3_f3	3	0.159702	28	801.116	529.297	3.48671	0.00435232	0.788101
s1_d3_f3	3	0.159702	28	989.413	802.034	6.52516	0.00659498	0.598701
s1_d3_f3	3	0.159702	28	916.529	723.644	6.64715	0.00725253	0.630556
s1_d3_f3	3	0.159702	28	154.256	233.517	2.5398	0.0164648	0.595653
s1_d3_f3	3	0.159702	28	809.727	516.861	6.77799	0.0083707	0.812835
s1_d3_f3	3	0.159702	28	255.306	358.317	6.02097	0.0235834	0.543154
s1_d3_f3	3	0.159702	28	191.347	254.391	2.56507	0.0134053	0.631243
s1_d3_f3	3	0.159702	28	790.752	577.524	3.90246	0.00493513	0.716046
s1_d3_f3	3	0.159702	28	820.917	660.455	4.6199	0.00562773	0.641959
s1_d3_f3	3	0.159702	28	691.793	450.624	4.39146	0.00634793	0.839436
s1_d3_f3	3	0.159702	28	704.694	482.946	3.31544	0.00470479	0.792962
s1_d3_f3	3	0.159702	28	307.843	282.211	1.43403	0.00465831	0.781262
s1_d3_f3	3	0.159702	28	681.909	473.739	4.64052	0.00680519	0.790853
s1_d3_f3	3	0.159702	28	269.273	307.675	2.77692	0.0103127	0.655421
s1_d3_f3	3	0.159702	28	1755.89	1193.4	18.1561	0.0103401	0.58979
s1_d3_f3	3	0.159702	28	240.661	307.16	1.11769	0.00464424	0.609149
s1_d3_f3	3	0.159702	28	395.372	397.707	5.15484	0.013038	0.655026
s1_d3_f3	3	0.159702	28	386.909	443.978	6.44732	0.0166637	0.578356
s1_d3_f4	3	0.161323	40	273.793	347.289	1.87731	0.00685665	0.587141
s1_d3_f4	3	0.161323	40	1116.66	846.783	10.5223	0.00942299	0.614695
s1_d3_f4	3	0.161323	40	946.744	585.132	9.89691	0.0104536	0.796865
s1_d3_f4	3	0.161323	40	822	543.542	10.308	0.0125402	0.780726
s1_d3_f4	3	0.161323	40	395.496	457.655	5.58013	0.0141092	0.569343
s1_d3_f4	3	0.161323	40	957.579	664.456	11.4903	0.0119994	0.707078
s1_d3_f4	3	0.161323	40	949.545	559.263	3.24646	0.00341896	0.83537
s1_d3_f4	3	0.161323	40	1341.93	846.392	12.682	0.00945053	0.695131
s1_d3_f4	3	0.161323	40	978.835	675.166	6.63845	0.00678199	0.706122
s1_d3_f4	3	0.161323	40	233.083	349.634	1.96639	0.00843646	0.523855
s1_d3_f4	3	0.161323	40	1242.88	782.273	34.5075	0.0277642	0.714624
s1_d3_f4	3	0.161323	40	1385.26	992.053	27.2961	0.0197048	0.605763
s1_d3_f4	3	0.161323	40	829.372	509.076	5.50448	0.00663693	0.838561
s1_d3_f4	3	0.161323	40	989.669	613.767	8.6862	0.00877687	0.782481
s1_d3_f4	3	0.161323	40	267.066	358.059	3.46925	0.0129902	0.560113
s1_d3_f4	3	0.161323	40	1184.88	854.432	6.17612	0.00521243	0.633758
s1_d3_f4	3	0.161323	40	923.248	548.682	5.8971	0.00638735	0.835684
s1_d3_f4	3	0.161323	40	1094.27	631.397	5.68261	0.00519305	0.813327
s1_d3_f4	3	0.161323	40	1001.91	610.374	9.95551	0.00993654	0.793305
s1_d3_f4	3	0.161323	40	923.893	579.119	10.0751	0.010905	0.792132
s1_d3_f4	3	0.161323	40	1167.49	796.624	9.44892	0.00809337	0.673078
s1_d3_f4	3	0.161323	40	238.843	340.171	1.68464	0.00705333	0.547262
s1_d3_f4	3	0.161323	40	1195.71	768.46	5.30653	0.00443797	0.708947
s1_d3_f4	3	0.161323	40	1110.43	725.71	8.95717	0.0080664	0.714576
s1_d3_f4	3	0.161323	40	1278.25	811.672	13.7565	0.010762	0.701747
s1_d3_f4	3	0.161323	40	1167.55	713.366	20.2138	0.0173131	0.751659
s1_d3_f4	3	0.161323	40	991.355	648.143	20.0094	0.0201839	0.741821
s1_d3_f4	3	0.161323	40	1179.74	792.35	6.82796	0.0057877	0.681433
s1_d3_f4	3	0.161323	40	1297.97	877.203	7.52541	0.00579784	0.655984
s1_d3_f4	3	0.161323	40	1049.23	656.736	3.71863	0.00354414	0.76034
s1_d3_f4	3	0.161323	40	879.752	556.713	4.03406	0.00458545	0.797553
s1_d3_f4	3	0.161323	40	1209.64	781.778	5.43151	0.00449017	0.702273
s1_d3_f4	3	0.161323	40	208.157	222.567	2.75892	0.013254	0.763165
s1_d3_f4	3	0.161323	40	1081.12	731.857	7.10655	0.00657335	0.696049
s1_d3_f4	3	0.161323	40	990.917	609.715	6.72522	0.00678687	0.788344
s1_d3_f4	3	0.161323	40	1187.28	764.142	6.47045	0.00544981	0.709598
s1_d3_f4	3	0.161323	40	493.86	560.538	2.68927	0.00544541	0.539032
s1_d3_f4	3	0.161323	40	222.091	322.39	0.891409	0.00401371	0.550118
s1_d3_f4	3	0.161323	40	215.388	269.455	0.957809	0.00444689	0.64488
s1_d3_f5	3	0.156233	42	289.223	438.858	5.54252	0.0191635	0.481928
s1_d3_f5	3	0.156233	42	315.942	469.299	6.22794	0.0197123	0.478012
s1_d3_f5	3	0.156233	42	269.149	398.898	1.5385	0.00571615	0.505379
s1_d3_f5	3	0.156233	42	1068.76	780.11	12.3978	0.0116002	0.64801
s1_d3_f5	3	0.156233	42	927.802	569.82	11.3793	0.0122648	0.807328
s1_d3_f5	3	0.156233	42	1079.98	612.907	7.43613	0.00688547	0.83055
s1_d3_f5	3	0.156233	42	957.793	638.285	8.39211	0.00876192	0.73618
s1_d3_f5	3	0.156233	42	1055.93	595.331	6.2035	0.0058749	0.842332
s1_d3_f5	3	0.156233	42	998.975	584.718	16.8318	0.0168491	0.826496
s1_d3_f5	3	0.156233	42	1337.81	735.561	14.8431	0.0110951	0.798231
s1_d3_f5	3	0.156233	42	1177.92	734.997	14.5216	0.0123282	0.733852
s1_d3_f5	3	0.156233	42	779.198	483.622	6.12312	0.00785823	0.846727
s1_d3_f5	3	0.156233	42	186.95	272.692	1.10223	0.00589584	0.579824
s1_d3_f5	3	0.156233	42	1004.17	597.662	11.2717	0.0112249	0.811395
s1_d3_f5	3	0.156233	42	1087.27	680.553	7.07901	0.00651079	0.751359
s1_d3_f5	3	0.156233	42	901.595	571.326	6.07216	0.0067349	0.789964
s1_d3_f5	3	0.156233	42	801.934	497.369	4.82743	0.00601974	0.839262
s1_d3_f5	3	0.156233	42	1079.47	663.481	4.84198	0.00448551	0.767001
s1_d3_f5	3	0.156233	42	1127.13	678.903	5.55003	0.00492402	0.771483
s1_d3_f5	3	0.156233	42	915.926	553.841	6.52969	0.00712906	0.823516
s1_d3_f5	3	0.156233	42	921.083	560.157	11.1271	0.0120805	0.817285
s1_d3_f5	3	0.156233	42	1090.96	695.691	11.5603	0.0105964	0.736671
s1_d3_f5	3	0.156233	42	1056.61	646.313	9.59074	0.00907688	0.77622
s1_d3_f5	3	0.156233	42	1137.96	648.931	15.7718	0.0138597	0.812275
s1_d3_f5	3	0.156233	42	934.686	582.935	7.56017	0.00808846	0.793063
s1_d3_f5	3	0.156233	42	1110.4	658.576	12.4482	0.0112106	0.787403
s1_d3_f5	3	0.156233	42	1290.8	829.825	11.6964	0.00906132	0.690882
s1_d3_f5	3	0.156233	42	977.182	595.237	6.28996	0.00643684	0.800039
s1_d3_f5	3	0.156233	42	1569.25	1158.31	8.194	0.00522161	0.563794
s1_d3_f5	3	0.156233	42	1301.34	898.197	8.05877	0.00619268	0.64176
s1_d3_f5	3	0.156233	42	1147.88	712.304	6.80598	0.00592915	0.744305
s1_d3_f5	3	0.156233	42	227.694	245.863	3.44879	0.0151466	0.733432
s1_d3_f5	3	0.156233	42	161.959	187.083	0.471187	0.0029093	0.768045
s1_d3_f5	3	0.156233	42	1044.4	733.527	6.54156	0.00626343	0.678652
s1_d3_f5	3	0.156233	42	1048.44	742.45	7.50249	0.00715587	0.672221
s1_d3_f5	3	0.156233	42	1025.03	764.344	7.74712	0.00755792	0.643212
s1_d3_f5	3	0.156233	42	832.463	541.763	5.68354	0.00682738	0.789923
s1_d3_f5	3	0.156233	42	269.57	347.016	1.88675	0.00699912	0.581545
s1_d3_f5	3	0.156233	42	451.471	506.197	2.05676	0.0045557	0.562235
s1_d3_f5	3	0.156233	42	334.174	392.854	1.59976	0.00478721	0.59279
s1_d3_f5	3	0.156233	42	276.678	414.511	1.4773	0.00533942	0.495371
s1_d4_f2	3	0.169701	17	249.793	232.699	5.80747	0.0232491	0.824286
s1_d4_f2	3	0.169701	17	365.074	505.39	5.24749	0.0143737	0.488778
s1_d4_f2	3	0.169701	17	297.24	438.728	3.25708	0.0109578	0.490938
s1_d4_f2	3	0.169701	17	241.835	306.784	0.311469	0.00128794	0.611876
s1_d4_f2	3	0.169701	17	978.339	1085.13	23.1177	0.0236296	0.4392
s1_d4_f2	3	0.169701	17	303.471	406.4	2.22182	0.00732135	0.537372
s1_d4_f2	3	0.169701	17	179.149	223.263	3.67129	0.020493	0.688352
s1_d4_f2	3	0.169701	17	412.727	545.126	2.47097	0.00598692	0.491771
s1_d4_f2	3	0.169701	17	231.636	344.857	1.23773	0.00534343	0.528911
s1_d4_f2	3	0.169701	17	210.107	286.652	0.378021	0.00179918	0.596242
s1_d4_f2	3	0.169701	17	168.165	265.705	2.55247	0.0151783	0.554508
s1_d4_f2	3	0.169701	17	254.612	320.768	6.95571	0.0273189	0.605637
s1_d4_f2	3	0.169701	17	265.165	343.163	3.24594	0.0122412	0.581649
s1_d4_f2	3	0.169701	17	677.636	934.914	8.40839	0.0124084	0.399065
s1_d4_f2	3	0.169701	17	756.702	966.565	17.8936	0.0236468	0.415467
s1_d4_f5	3	0.169583	29	1375.19	1052.56	16.5295	0.0120198	0.56817
s1_d4_f5	3	0.169583	29	337.512	467.267	3.2407	0.00960173	0.501702
s1_d4_f5	3	0.169583	29	1114.83	655.207	10.8563	0.00973808	0.793559
s1_d4_f5	3	0.169583	29	698.298	817.351	16.1271	0.0230949	0.465696
s1_d4_f5	3	0.169583	29	1163.39	738.122	11.6889	0.0100473	0.724723
s1_d4_f5	3	0.169583	29	264.107	286.438	3.62361	0.0137202	0.694982
s1_d4_f5	3	0.169583	29	1072.39	603.54	9.36597	0.00873375	0.839485
s1_d4_f5	3	0.169583	29	1452.39	1096.9	13.0571	0.0089901	0.565421
s1_d4_f5	3	0.169583	29	1009.06	643.141	7.31302	0.00724738	0.756465
s1_d4_f5	3	0.169583	29	197.884	279.672	1.88956	0.00954881	0.587186
s1_d4_f5	3	0.169583	29	1813.36	1203.64	22.8683	0.012611	0.59746
s1_d4_f5	3	0.169583	29	1088.37	737.346	11.2581	0.010344	0.693954
s1_d4_f5	3	0.169583	29	1514.62	1042.97	12.8168	0.00846208	0.611525
s1_d4_f5	3	0.169583	29	145.595	266.743	2.08031	0.0142883	0.501751
s1_d4_f5	3	0.169583	29	1203.42	842.14	16.8239	0.0139801	0.649698
s1_d4_f5	3	0.169583	29	1145.84	734.644	12.1712	0.010622	0.720815
s1_d4_f5	3	0.169583	29	1180.52	758.926	10.5048	0.00889844	0.71176
s1_d4_f5	3	0.169583	29	1000.48	688.844	5.78911	0.00578633	0.702266
s1_d4_f5	3	0.169583	29	318.223	381.643	3.6878	0.0115887	0.590629
s1_d4_f5	3	0.169583	29	237.983	277.486	2.65235	0.0111451	0.66928
s1_d4_f5	3	0.169583	29	1466.82	956.763	15.5921	0.0106299	0.652525
s1_d4_f5	3	0.169583	29	409.868	415.118	4.6186	0.0112685	0.642798
s1_d4_f5	3	0.169583	29	1171.83	800.553	9.20159	0.00785235	0.671434
s1_d4_f5	3	0.169583	29	428.041	468.819	4.43792	0.010368	0.585872
s1_d4_f5	3	0.169583	29	1233.6	706.575	5.14722	0.00417251	0.787244
s1_d4_f5	3	0.169583	29	1457.42	918.82	12.6817	0.00870149	0.676566
s1_d4_f5	3	0.169583	29	979.612	586.682	5.30723	0.00541769	0.813051
s1_d4_f5	3	0.169583	29	398.058	399.228	2.01749	0.00506834	0.655482
s1_d5_f1	3	0.15754	42	300.083	443.09	1.84396	0.00614484	0.489199
s1_d5_f1	3	0.15754	42	1569.17	1504.33	9.16645	0.00584158	0.4341
s1_d5_f1	3	0.15754	42	1218.1	729.557	4.66946	0.0038334	0.756043
s1_d5_f1	3	0.15754	42	1530.15	814.598	9.01413	0.00589102	0.788309
s1_d5_f1	3	0.15754	42	209.43	342.038	2.10221	0.0100378	0.498619
s1_d5_f1	3	0.15754	42	1136.35	647.173	4.77009	0.00419774	0.813713
s1_d5_f1	3	0.15754	42	967.545	568.434	14.3192	0.0147995	0.832245
s1_d5_f1	3	0.15754	42	1297.71	767.453	5.8626	0.00451765	0.749694
s1_d5_f1	3	0.15754	42	1325.58	724.074	3.87632	0.00292425	0.805943
s1_d5_f1	3	0.15754	42	1062.79	742.154	4.32879	0.00407306	0.67861
s1_d5_f1	3	0.15754	42	1294.73	723.109	8.21646	0.00634609	0.794448
s1_d5_f1	3	0.15754	42	1340.51	800.765	5.55948	0.00414728	0.73422
s1_d5_f1	3	0.15754	42	1163.86	836.878	14.146	0.0121544	0.639375
s1_d5_f1	3	0.15754	42	1242.31	784.724	6.88736	0.00554401	0.712174
s1_d5_f1	3	0.15754	42	908.43	536.655	3.32638	0.00366169	0.845246
s1_d5_f1	3	0.15754	42	132.091	201.879	1.35333	0.0102455	0.621309
s1_d5_f1	3	0.15754	42	956.851	560.081	4.68205	0.00489318	0.838423
s1_d5_f1	3	0.15754	42	1176.73	850.826	1.81741	0.00154446	0.63352
s1_d5_f1	3	0.15754	42	1064.64	615.432	9.17039	0.00861357	0.819295
s1_d5_f1	3	0.15754	42	935.554	631.287	2.36136	0.00252402	0.732774
s1_d5_f1	3	0.15754	42	1195.49	785.212	2.62871	0.00219886	0.693735
s1_d5_f1	3	0.15754	42	1122.4	692.866	3.75026	0.00334127	0.753821
s1_d5_f1	3	0.15754	42	1174.46	667.493	4.79766	0.00408498	0.806486
s1_d5_f1	3	0.15754	42	352.033	364.882	9.15034	0.0259929	0.660775
s1_d5_f1	3	0.15754	42	946.165	622.947	4.31417	0.00455964	0.748188
s1_d5_f1	3	0.15754	42	1149.28	758.045	3.10638	0.00270289	0.69996
s1_d5_f1	3	0.15754	42	1050.99	629.929	3.24443	0.00308702	0.793582
s1_d5_f1	3	0.15754	42	571.033	552.479	2.56922	0.00449925	0.60248
s1_d5_f1	3	0.15754	42	1273.97	769.407	11.2839	0.00885729	0.738641
s1_d5_f1	3	0.15754	42	965.033	557.427	2.77869	0.00287937	0.84721
s1_d5_f1	3	0.15754	42	1491.45	854.456	7.11288	0.00476909	0.738813
s1_d5_f1	3	0.15754	42	986.876	594.145	2.10095	0.00212889	0.806801
s1_d5_f1	3	0.15754	42	640.091	710.46	3.78207	0.00590864	0.505559
s1_d5_f1	3	0.15754	42	474.868	435.149	1.39911	0.00294632	0.676438
s1_d5_f1	3	0.15754	42	198.736	268.045	0.702131	0.00353299	0.614412
s1_d5_f1	3	0.15754	42	1054.12	877.141	4.15488	0.00394158	0.571049
s1_d5_f1	3	0.15754	42	321.174	526.036	1.23653	0.00385004	0.43115
s1_d5_f1	3	0.15754	42	426.074	490.99	2.385	0.00559761	0.557702
s1_d5_f1	3	0.15754	42	1371.4	909.156	3.5135	0.00256197	0.656583
s1_d5_f1	3	0.15754	42	213.364	283.757	0.556809	0.00260967	0.608534
s1_d5_f1	3	0.15754	42	359.421	431.595	1.39495	0.0038811	0.566426
s1_d5_f2	3	0.165888	34	775.868	713.679	9.93346	0.012803	0.572146
s1_d5_f2	3	0.165888	34	842.545	659.511	10.2868	0.0122092	0.65412
s1_d5_f2	3	0.165888	34	220.132	374.571	2.76291	0.0125511	0.470695
s1_d5_f2	3	0.165888	34	205.298	296.047	2.75697	0.0134291	0.568477
s1_d5_f2	3	0.165888	34	188.529	311.352	3.15488	0.0167342	0.510682
s1_d5_f2	3	0.165888	34	882.95	659.7	7.86561	0.00890833	0.674676
s1_d5_f2	3	0.165888	34	778.843	572.734	7.85	0.0100791	0.714766
s1_d5_f2	3	0.165888	34	899.074	607.416	7.54125	0.00838779	0.741643
s1_d5_f2	3	0.165888	34	276.463	265.418	4.456	0.0161179	0.773234
s1_d5_f2	3	0.165888	34	523.24	485.629	6.63624	0.012683	0.646616
s1_d5_f2	3	0.165888	34	1132.6	803.947	11.8198	0.0104361	0.653592
[truncated: 5,789 more rows]

## Sheet: Figs. 4b and 4c
blastocyst		cleavage-stage			healthy		intermediate		sick
dmd	class	dmd	class		dmd	class	dmd	class	dmd	class
0.0039791	0	0.0122363	0		0.0122363	0	0.0103264	0	0.0116397	0
0.00190812	0	0.00275005	0		0.00275005	0	0.00961269	0	0.00583382	1
0.00199168	0	0.0115043	1		0.0115043	1	0.0100582	1	0.00675799	0
0.00448136	0	0.0152773	1		0.0152773	1	0.00656367	0	0.0105632	0		class	type
0.0057478	0	0.0108173	1		0.0108173	1	0.00891952	0	0.00455462	1		0	ICM
0.00249297	0	0.0118889	1		0.0118889	1	0.00834331	1	0.00364322	0		1	TE
0.00206151	0	0.00357435	1		0.00357435	1	0.00871388	0	0.0107211	0
0.00478486	0	0.0173661	1		0.0173661	1	0.00269384	0	0.00282728	0
0.00115379	1	0.0110447	1		0.0110447	1	0.0038985	0	0.0324329	1
0.00796539	0	0.0118505	0		0.0118505	0	0.00163602	1	0.00183084	1
0.00445342	0	0.00863966	1		0.00863966	1	0.00298484	1	0.0125105	1
0.00202644	0	0.010322	0		0.010322	0	0.00201146	0	0.0159089	1
0.002352	0	0.0152949	1		0.0152949	1	0.00479982	0	0.00659274	0
0.00698357	0	0.0113693	0		0.0113693	0	0.00524224	1	0.00345957	1
0.00977401	0	0.00806012	1		0.00806012	1	0.00393716	0	0.0177069	0
0.00246453	1	0.00553389	0		0.00553389	0	0.00478931	0	0.00430991	0
0.0177989	1	0.00622147	0		0.00622147	0	0.00417455	0	0.00886566	1
0.00848021	0	0.00520088	0		0.00520088	0	0.00472934	1	0.00637399	1
0.0056754	0	0.00739253	1		0.00739253	1	0.00407778	0	0.00594532	1
0.00162708	0	0.00824347	1		0.00824347	1	0.00450658	1	0.00270409	1
0.00509895	0	0.00929427	1		0.00929427	1	0.00244271	1	0.00720707	0
0.00255037	0	0.00652048	1		0.00652048	1	0.00444996	0	0.00838032	0
0.00918917	0	0.00518264	0		0.00518264	0	0.00125187	1	0.0207133	0
0.00587258	0	0.00580012	0		0.00580012	0	0.00399617	0	0.0180914	0
0.0104231	0	0.00704133	0		0.00704133	0	0.00712091	1	0.0164618	0
0.0313215	1	0.00966103	0		0.00966103	0	0.00250329	0	0.0149573	1
0.00195838	0	0.00813479	0		0.00813479	0	0.00860165	0	0.00758982	0
0.0223513	0	0.00476869	1		0.00476869	1	0.0016164	0	0.0075834	0
0.00336144	1	0.00622497	1		0.00622497	1	0.00796401	1	0.0173148	1
0.0040825	0	0.00733069	1		0.00733069	1	0.00807844	0	0.0150488	0
0.013307	1	0.00986536	1		0.00986536	1	0.00305081	1	0.00534477	0
0.00175405	0	0.009386	1		0.009386	1	0.00514808	0	0.0146051	0
0.0210598	1	0.00514429	0		0.00514429	0	0.00228242	0	0.0181792	1
0.00821175	0	0.00510746	0		0.00510746	0	0.00484242	0	0.0137978	1
0.00610115	0	0.00721351	1		0.00721351	1	0.00926955	0	0.0147993	0
0.0338447	1	0.00568137	0		0.00568137	0	0.00108232	0	0.00654308	0
0.0262253	1	0.0103724	0		0.0103724	0	0.0118258	0	0.0144714	1
0.00701023	0	0.0094132	0		0.0094132	0	0.00525873	1	0.00892775	0
0.00741127	0	0.0121339	0		0.0121339	0	0.00986915	0	0.0112746	1
0.00908149	0	0.0123827	0		0.0123827	0	0.00513376	0	0.029339	1
0.00772034	0	0.00859946	0		0.00859946	0	0.00581688	0	0.0194116	0
0.00800613	0	0.00927546	0		0.00927546	0	0.00731429	0	0.0206033	1
0.00949687	0	0.00744125	0		0.00744125	0	0.00683222	0	0.00765352	1
0.0132924	1	0.012098	0		0.012098	0	0.006841	0	0.00786915	0
0.00411543	0	0.0111144	0		0.0111144	0	0.00279882	0	0.0430759	0
0.00244115	0	0.0110721	1		0.0110721	1	0.00571775	0	0.0118855	0
0.00130122	0	0.0102881	0		0.0102881	0	0.0107479	0	0.0295084	1
0.00551757	1	0.0114235	1		0.0114235	1	0.00408609	1	0.0118249	1
0.00359736	1	0.00750587	0		0.00750587	0	0.00474141	0	0.0150803	0
0.00561119	0	0.00983792	0		0.00983792	0	0.0077222	0	0.00901595	0
0.00494189	0	0.00576214	0		0.00576214	0	0.00406214	1	0.0259108	1
0.00259984	0	0.00809537	0		0.00809537	0	0.00744677	0	0.0186892	1
0.00343708	0	0.0100886	1		0.0100886	1	0.0135966	0	0.0280592	1
0.0177695	0	0.0118277	0		0.0118277	0	0.00672111	0	0.00542468	0
0.00328128	0	0.0126808	0		0.0126808	0	0.0109408	0	0.0133336	0
0.00330142	0	0.00830945	0		0.00830945	0	0.00289583	0	0.0113536	0
0.00441843	0	0.0125298	0		0.0125298	0	0.00394719	0	0.00825712	0
0.0029661	0	0.00536489	0		0.00536489	0	0.00686884	0	0.0131595	1
0.00151	0	0.0081619	0		0.0081619	0	0.00841659	0	0.00707625	0
0.00270671	0	0.00645639	0		0.00645639	0	0.0077819	0	0.00445939	0
0.00137991	0	0.00821356	0		0.00821356	0	0.00525342	0	0.0292821	1
0.00513201	0	0.00518	0		0.00518	0	0.00560379	0	0.0250516	0
0.010395	0	0.00430046	0		0.00430046	0	0.00934178	0	0.00651735	0
0.0113063	0	0.00618443	0		0.00618443	0	0.0143564	0	0.01511	1
0.00195996	0	0.00652236	0		0.00652236	0	0.00802171	0	0.00652369	1
0.00403155	0	0.00365873	0		0.00365873	0	0.014409	0	0.00548447	0
0.00249119	0	0.00965314	0		0.00965314	0	0.00618055	1	0.0108152	0
0.00174715	0	0.00803582	1		0.00803582	1	0.00507905	0	0.0235102	0
0.00194603	0	0.0193686	1		0.0193686	1	0.00327799	0	0.0130818	1
0.00562227	0	0.00381416	1		0.00381416	1	0.00462812	0	0.00760226	1
0.00799045	0	0.00533332	1		0.00533332	1	0.00222887	1	0.0115625	0
0.00201069	0	0.00436374	1		0.00436374	1	0.00491738	0	0.00904233	0
0.00621774	0	0.00487936	0		0.00487936	0	0.0199333	0	0.00921002	0
0.0057089	0	0.00884753	0		0.00884753	0	0.0116071	1	0.00677879	0
0.00315792	0	0.00764477	0		0.00764477	0	0.0103975	0	0.0101666	0
0.00305771	0	0.00461339	0		0.00461339	0	0.00954508	0	0.00914755	0
0.00232316	0	0.00540074	0		0.00540074	0	0.00592377	0	0.0156809	1
0.00570349	0	0.00247389	1		0.00247389	1	0.0105544	0	0.0114901	0
0.0016952	0	0.00913692	0		0.00913692	0	0.00499064	0	0.00440152	0
0.00213729	0	0.00698709	0		0.00698709	0	0.00149067	1	0.0117163	0
0.00392978	0	0.00865089	0		0.00865089	0	0.00567219	0	0.00596637	1
0.00259245	0	0.0211978	1		0.0211978	1	0.00708716	1	0.00528557	1
0.00230037	0	0.00707688	1		0.00707688	1	0.0110112	0	0.0177906	0
0.00524293	0	0.00897357	0		0.00897357	0	0.0083694	1	0.0220463	1
0.00110107	0	0.00799119	0		0.00799119	0	0.0102005	0	0.0315955	0
0.00435864	0	0.00667583	1		0.00667583	1	0.00430266	0	0.00888571	0
0.00475909	0	0.00890659	1		0.00890659	1	0.00598885	1	0.0138003	0
0.00225209	0	0.0196746	1		0.0196746	1	0.00337316	0	0.0127538	1
0.00423038	0	0.0134299	1		0.0134299	1	0.00548293	0	0.00800501	0
0.00495607	0	0.00769263	0		0.00769263	0	0.00593503	0	0.0594906	0
0.00364668	0	0.00899322	0		0.00899322	0	0.00287807	1	0.00760251	0
0.00304234	0	0.0084875	0		0.0084875	0	0.00608062	0	0.0115575	0
0.0132601	0	0.0126543	0		0.0126543	0	0.0020954	0	0.042746	0
0.0167072	0	0.0102812	0		0.0102812	0	0.00686527	0	0.00750879	0
0.00399872	0	0.0070314	1		0.0070314	1	0.00335833	1	0.0100093	1
0.0060438	0	0.00725882	0		0.00725882	0	0.00109873	0	0.0179588	0
0.0137885	0	0.011087	0		0.011087	0	0.0052186	0	0.00792888	1
0.0248323	0	0.0135098	0		0.0135098	0	0.0156467	0	0.0103826	0
0.0118392	0	0.0151266	1		0.0151266	1	0.0175097	0	0.00491001	0
0.0110872	0	0.00483272	1		0.00483272	1	0.010223	0	0.00482646	0
0.0239137	1	0.00611341	0		0.00611341	0	0.0109797	0	0.00451763	0
0.00367243	1	0.00398979	0		0.00398979	0	0.00355147	1	0.0223955	1
0.0263537	1	0.0110324	0		0.0110324	0	0.0113036	1	0.00462599	0
0.0142213	0	0.00858697	0		0.00858697	0	0.012939	1	0.00803901	0
0.00407125	0	0.00695439	0		0.00695439	0	0.0074564	0	0.0145646	0
0.00537582	0	0.0200779	1		0.0200779	1	0.00566302	0	0.0126357	0
0.0060488	1	0.0128543	1		0.0128543	1	0.00383942	0	0.0196487	1
0.00709801	1	0.013544	1		0.013544	1	0.0166977	0	0.0131555	0
0.00289619	1	0.00752181	0		0.00752181	0	0.00675857	0	0.0291716	0
0.000724168	0	0.00974949	1		0.00974949	1	0.00887589	1	0.0135533	1
0.0139543	1	0.00588846	0		0.00588846	0	0.00566713	1	0.00563192	0
0.0028254	1	0.00664938	0		0.00664938	0	0.00573144	0	0.00288462	0
0.000283844	1	0.0111208	0		0.0111208	0	0.00402818	0	0.0096479	0
0.00250329	0	0.0403061	1		0.0403061	1	0.00393339	1	0.00714596	0
0.00860165	0	0.00510363	0		0.00510363	0	0.0134192	0	0.00562408	0
0.0016164	0	0.0044803	0		0.0044803	0	0.00523671	0	0.0054943	0
0.00796401	1	0.00563754	1		0.00563754	1	0.0048016	1	0.00658397	0
0.00807844	0	0.00402401	1		0.00402401	1	0.00651214	1	0.00614774	0
0.00305081	1	0.00723195	1		0.00723195	1	0.00425164	0	0.014276	1
0.00514808	0	0.0112646	1		0.0112646	1	0.00901544	0	0.00666276	1
0.00228242	0	0.00910597	1		0.00910597	1	0.00429574	1	0.00769541	0
0.00484242	0	0.00732765	0		0.00732765	0	0.0023607	1	0.00958876	1
0.00926955	0	0.00553429	1		0.00553429	1	0.00224198	1	0.0202348	1
0.00108232	0	0.0060482	1		0.0060482	1	0.000644378	1	0.014406	0
0.0118258	0	0.00402445	1		0.00402445	1	0.00377487	0	0.0162906	0
0.00525873	1	0.00802814	1		0.00802814	1	0.00313004	0	0.0264565	0
0.00986915	0	0.0083924	0		0.0083924	0	0.0120753	0	0.0113053	0
0.00513376	0	0.0060704	0		0.0060704	0	0.00974461	0	0.0101116	1
0.00581688	0	0.00468663	1		0.00468663	1	0.0033471	1	0.00881657	0
0.00731429	0	0.00680716	0		0.00680716	0	0.00317655	0	0.00874252	0
0.00683222	0	0.00651562	0		0.00651562	0	0.0151867	1	0.00676996	0
0.006841	0	0.00392763	0		0.00392763	0	0.00359612	0	0.0122508	0
0.00279882	0	0.00362976	1		0.00362976	1	0.0108654	0	0.0113056	0
0.00571775	0	0.00301494	0		0.00301494	0	0.00101466	0	0.0144354	0
0.0107479	0	0.00383439	1		0.00383439	1	0.0105275	1	0.0119982	0
0.00408609	1	0.00307703	0		0.00307703	0	0.00779296	0	0.0093446	0
0.00474141	0	0.0038823	0		0.0038823	0	0.00364228	0	0.0241897	0
0.0077222	0	0.00415465	0		0.00415465	0	0.0029252	0	0.0104702	0
0.00406214	1	0.00369453	0		0.00369453	0	0.00394289	0	0.00617609	0
0.00744677	0	0.00315496	0		0.00315496	0	0.0029284	1	0.00950879	0
0.0135966	0	0.00268209	1		0.00268209	1	0.0136059	0	0.00740034	0
0.00672111	0	0.0047309	1		0.0047309	1	0.0126389	1	0.0324856	0
0.0109408	0	0.00764958	1		0.00764958	1	0.00508922	0	0.00840868	0
0.00289583	0	0.00511896	0		0.00511896	0	0.0132645	0	0.0160072	0
0.00394719	0	0.00272415	0		0.00272415	0	0.0207305	1	0.00990384	0
0.00686884	0	0.0047945	1		0.0047945	1	0.00156571	0	0.0140991	1
0.00841659	0	0.00773785	0		0.00773785	0	0.00271252	0	0.012917	0
0.0077819	0	0.0034981	0		0.0034981	0	0.02869	0	0.00561541	0
0.00525342	0	0.00626617	1		0.00626617	1	0.00333044	0	0.00257687	0
0.00560379	0	0.00317566	0		0.00317566	0	0.00244979	0	0.00384114	1
0.00934178	0	0.00434138	1		0.00434138	1	0.0053395	0	0.00750397	1
0.0143564	0	0.00235856	0		0.00235856	0	0.00688493	0	0.0142237	0
0.00802171	0	0.0131162	1		0.0131162	1	0.00545115	0	0.0119341	0
0.014409	0	0.0027022	0		0.0027022	0	0.00432513	0	0.00841589	1
0.00618055	1	0.00366298	0		0.00366298	0	0.00483809	1	0.0082197	0
0.00507905	0	0.00301598	0		0.00301598	0	0.00150597	0	0.0110487	0
0.00327799	0	0.00572316	0		0.00572316	0	0.00185928	0	0.0147069	1
0.00462812	0	0.00260831	0		0.00260831	0	0.00718988	0	0.00887491	0
0.00222887	1	0.00345007	0		0.00345007	0	0.0117132	1	0.00710503	1
0.00491738	0	0.00236761	0		0.00236761	0	0.00271826	0	0.0124302	1
0.0199333	0	0.00473094	0		0.00473094	0	0.000499756	1	0.00549544	0
0.0116071	1	0.00420547	1		0.00420547	1	0.0148336	1	0.00723263	1
0.0103975	0	0.00585128	1		0.00585128	1	0.00369136	0	0.00389221	1
0.00954508	0	0.00431949	1		0.0039791	0	0.00877564	0	0.00664999	0
0.00592377	0	0.00441006	0		0.00190812	0	0.0044096	0	0.00338063	0
0.0105544	0	0.00420784	1		0.00199168	0	0.00291686	1	0.00549629	0
0.00499064	0	0.00307872	0		0.00448136	0	0.00449292	0	0.00560371	1
0.00149067	1	0.00202738	1		0.0057478	0	0.00182935	0	0.00742129	0
0.00567219	0	0.00315183	1		0.00249297	0	0.0017899	0	0.00739024	1
0.000644378	1	0.00305876	1		0.00206151	0	0.00524558	1	0.00555963	0
0.00377487	0	0.00613868	0		0.00478486	0	0.00297289	0	0.00769168	0
0.00313004	0	0.00392788	0		0.00115379	1	0.00433577	0	0.00527915	1
0.0120753	0	0.00422952	0		0.00796539	0	0.00396028	0	0.0124393	0
0.00974461	0	0.006167	1		0.00445342	0	0.0176153	0	0.00889056	0
0.0033471	1	0.00464958	1		0.00202644	0	0.00246512	0	0.00577091	0
0.00317655	0	0.00333555	1		0.002352	0	0.00392178	0	0.0172837	1
0.0151867	1	0.00270987	0		0.00698357	0	0.00254666	0	0.00726606	0
0.00359612	0	0.00648623	1		0.00977401	0	0.00170608	0	0.00454348	0
0.0108654	0	0.0047321	0		0.00246453	1	0.000890979	0	0.00388345	1
0.00101466	0	0.00221233	0		0.0177989	1	0.0028024	0	0.00674602	1
0.0105275	1	0.00232313	0		0.00848021	0	0.00537905	0	0.00727261	0
0.00779296	0	0.00399883	0		0.0056754	0	0.00245747	0	0.00521772	0
0.00364228	0	0.0014543	1		0.00162708	0	0.000370878	0	0.00349659	0
0.0029252	0	0.00172944	1		0.00509895	0	0.00324616	0	0.00650115	1
0.00394289	0	0.00442354	0		0.00255037	0	0.00134927	0	0.00670285	0
0.0029284	1	0.00718707	1		0.00918917	0	0.00386716	0	0.00806366	0
0.0136059	0	0.00380225	1		0.00587258	0	0.00745864	0	0.00336854	0
0.0126389	1	0.00311921	0		0.0104231	0	0.00779836	0	0.00498061	0
0.00508922	0	0.00198314	0		0.0313215	1	0.00230738	0	0.00539519	1
0.0132645	0	0.00571248	1		0.00195838	0	0.000747521	0	0.0073375	0
0.0207305	1	0.00675115	1		0.0223513	0	0.00113529	0	0.00652916	1
0.00156571	0	0.00355989	0		0.00336144	1	0.00302521	0	0.00474438	0
0.00271252	0	0.00321197	0		0.0040825	0	0.00827791	0	0.00793146	0
0.02869	0	0.00425316	1		0.013307	1	0.00171574	0	0.00655987	0
0.00333044	0	0.00359606	1		0.00175405	0	0.00265304	0	0.0053082	0
0.00244979	0	0.00324649	0		0.0210598	1	0.0011292	0	0.00480777	0
0.0053395	0	0.00253546	1		0.00821175	0	0.00204031	0	0.00644279	1
0.00688493	0	0.00839017	0		0.00610115	0	0.00106225	0	0.00520643	1
0.00545115	0	0.00761062	0		0.0338447	1	0.00856327	0	0.00555544	0
0.00432513	0	0.00668863	0		0.0262253	1	0.00223799	0	0.00696397	0
0.00483809	1	0.006482	1		0.00701023	0	0.0101899	0	0.00702294	0
0.00150597	0	0.00952372	1		0.00741127	0	0.00531112	0	0.00951456	0
0.00185928	0	0.00861901	1		0.00908149	0	0.00879746	0	0.0158708	1
0.00718988	0	0.0053789	0		0.00772034	0	0.00320725	0	0.0266669	0
0.0117132	1	0.00773576	1		0.00800613	0	0.00714695	0	0.00931584	1
0.00271826	0	0.00995582	1		0.00949687	0	0.0204666	0	0.0253424	1
0.000499756	1	0.00810681	1		0.0132924	1	0.010628	0	0.0393685	0
0.0148336	1	0.00445146	0		0.00411543	0	0.0131678	0	0.0241482	0
0.00369136	0	0.00553572	1		0.00244115	0	0.00511081	0	0.0211867	0
0.00877564	0	0.00692439	0		0.00130122	0	0.00458567	0	0.00659452	0
0.0044096	0	0.0047323	0		0.00551757	1	0.0292139	1	0.0101119	0
0.00291686	1	0.00811668	1		0.00359736	1	0.0019825	0	0.0198052	0
0.00449292	0	0.00568206	0		0.00431949	1	0.00269229	0	0.0301254	0
0.00182935	0	0.00963192	1		0.00441006	0	0.00449819	1	0.0101356	0
0.0017899	0	0.00501394	0		0.00420784	1	0.00231895	0	0.0217179	1
0.00524558	1	0.0108916	0		0.00307872	0	0.0218672	1	0.0143918	0
0.00831044	0	0.00812675	1		0.00202738	1	0.00213857	0	0.00794798	0
0.0016025	0	0.00476401	0		0.00315183	1	0.00897313	1	0.0201172	0
0.00287216	0	0.00954895	0		0.00305876	1	0.00244715	1	0.0324457	0
0.0405024	0	0.00787244	1		0.00613868	0	0.000842875	1	0.0164936	1
0.0248172	1	0.00383427	0		0.00392788	0	0.0103487	1	0.0101033	1
0.00259022	0	0.00399289	0		0.00422952	0	0.0330418	1	0.0232609	0
0.00602939	0	0.00583023	0		0.006167	1	0.0278851	1	0.00984203	1
0.00519216	0	0.0227821	1		0.00464958	1	0.033922	1	0.0151085	1
0.00497597	0	0.00596436	1		0.00333555	1	0.0080723	1	0.0207741	0
0.00663924	0	0.00383067	0		0.00270987	0	0.0237711	0	0.0207169	0
0.00234928	1	0.0067331	1		0.00648623	1	0.00593448	1	0.0362264	0
0.00919386	1	0.00431641	1		0.0047321	0	0.0111447	1	0.0197884	0
0.00778108	0	0.00728531	0		0.00221233	0	0.0145152	0	0.0266559	1
0.00537469	0	0.00769797	1		0.00232313	0	0.0229903	0	0.00704183	1
0.00390434	1	0.00727611	0		0.00399883	0	0.00428817	1	0.0132366	0
0.00334938	0	0.00499697	0		0.0014543	1	0.0264201	1	0.00788934	0
0.00193254	0	0.00473519	1		0.00172944	1	0.00133437	1	0.0166188	0
0.0256735	0	0.00374989	1		0.00442354	0	0.0018404	1	0.0238753	1
0.00697077	0	0.00409999	1		0.00718707	1	0.00229031	1	0.0271545	1
0.01655	1	0.00396143	1		0.00380225	1	0.000870578	1	0.015575	0
0.003132	0	0.0103264	0		0.00311921	0	0.0067029	0	0.0268282	1
0.00653093	0	0.00961269	0		0.00198314	0	0.00601924	0	0.0568811	0
0.0183501	0	0.0100582	1		0.00571248	1	0.00399055	0	0.0187076	1
0.00560554	0	0.00656367	0		0.00675115	1	0.00772903	0	0.015062	0
0.00554153	0	0.00891952	0		0.00355989	0	0.00463097	0	0.0110002	0
0.00328223	0	0.00834331	1		0.00321197	0	0.00392564	0	0.00821496	1
0.018108	0	0.00871388	0		0.00425316	1	0.00350874	0	0.00701502	1
0.0219208	1	0.00269384	0		0.00359606	1	0.00204537	0	0.0125823	0
0.00781167	0	0.0038985	0		0.00324649	0	0.00626266	0	0.0168931	1
0.00470789	0	0.00163602	1		0.00253546	1	0.00429108	0	0.00690062	1
0.0128632	1	0.00298484	1		0.00839017	0	0.0070755	0	0.000800809	1
0.0365878	1	0.00201146	0		0.00761062	0	0.00598502	0	0.00490747	1
0.00665129	0	0.00479982	0		0.00668863	0	0.00410583	0	0.00510724	0
0.0052504	0	0.00524224	1		0.006482	1	0.00502458	0	0.00372413	0
0.00304557	0	0.00393716	0		0.00952372	1	0.00383481	0	0.030562	0
0.00260915	0	0.00478931	0		0.00861901	1	0.00982141	1	0.0266416	0
0.0219617	1	0.00417455	0		0.0053789	0	0.00514869	0	0.00470182	0
0.00810438	1	0.00472934	1		0.00773576	1	0.00307542	0	0.00708354	0
0.00564753	0	0.00407778	0		0.00995582	1	0.00633361	0	0.00546345	0
0.00583571	0	0.00450658	1		0.00810681	1	0.00551433	0	0.0252997	0
0.0257926	1	0.00244271	1		0.00445146	0	0.00555423	0	0.0230185	0
0.0145085	1	0.00444996	0		0.00553572	1	0.0247633	0	0.0022056	1
0.0136625	1	0.00125187	1		0.00692439	0	0.0049186	0	0.00422742	0
0.00544324	1	0.00399617	0		0.0047323	0	0.00440334	0	0.0030474	0
0.0198501	1	0.00712091	1		0.00811668	1	0.00340259	0	0.00314267	0
0.00916427	0	0.00440856	0		0.00568206	0	0.00488522	0	0.0190118	0
0.0173435	1	0.00259306	0		0.00963192	1	0.00725196	0	0.00961566	0
0.00826047	1	0.00385076	0		0.00501394	0	0.0177328	0	0.00777661	0
0.0057268	1	0.0034798	0		0.0108916	0	0.020956	1	0.00656746	0
0.00288076	1	0.00508345	0		0.00812675	1	0.00948475	0	0.00531295	0
0.0233555	1	0.00181466	0		0.00476401	0	0.0109628	0	0.00720143	1
0.0155325	1	0.00234054	0		0.00954895	0	0.0349181	0	0.032831	0
0.0103011	1	0.00286738	0		0.00787244	1	0.0225548	1	0.0169368	0
0.00855321	1	0.00464924	0		0.00383427	0	0.0284411	0	0.00714874	0
0.00506067	1	0.00398779	0		0.00399289	0	0.0487967	0	0.00775647	1
0.00430871	1	0.00180212	0		0.00583023	0	0.0270136	1	0.00471869	1
0.00685793	1	0.00182117	0		0.0227821	1	0.0224341	0	0.00767744	1
0.00476718	1	0.00258698	0		0.00596436	1	0.032787	1	0.00982176	0
0.00239837	1	0.00348349	1		0.00383067	0	0.00575989	1	0.00213141	1
0.00273671	1	0.0034742	0		0.0067331	1	0.00524269	1	0.00905637	0
0.00107211	0	0.00167426	1		0.00431641	1	0.0101007	1	0.00678514	0
0.0179588	0	0.00106252	0		0.00728531	0	0.0195711	0	0.0145303	0
0.00374582	0	0.00131336	0		0.00769797	1	0.0246182	1	0.0043704	1
0.00284247	0	0.00181521	0		0.00727611	0	0.00309628	1	0.00420554	1
0.00270003	0	0.0015651	0		0.00499697	0	0.0136143	1	0.0108488	0
0.00171577	0	0.00141046	1		0.00473519	1	0.00749959	1	0.00578221	1
0.00289466	0	0.00264268	1		0.00374989	1	0.01713	1	0.00783394	1
0.00731557	0	0.00147206	0		0.00409999	1	0.00417809	1	0.0084375	0
0.00503859	0	0.00253323	1		0.00396143	1	0.00562821	1	0.0114988	0
0.00740923	0	0.00377571	1		0.00561119	0	0.00824006	1	0.00122301	1
0.00283096	0	0.000968481	0		0.00494189	0	0.00167953	1	0.00984741	0
0.000744094	0	0.00182192	0		0.00259984	0	0.00201743	1	0.00962286	0
0.00461594	0	0.00306812	1		0.00343708	0	0.00941418	1	0.0112481	0
0.00168976	0	0.00148228	0		0.0177695	0	0.000647455	1	0.000176455	0
0.00292967	0	0.00223329	0		0.00328128	0	0.00180118	0	0.0154697	0
0.00238578	0	0.00255961	1		0.00330142	0	0.00271309	0	0.0148425	1
0.00984622	0	0.0123219	1		0.00441843	0	0.00268311	0	0.00707184	0
0.000638531	0	0.00135997	0		0.0029661	0	0.00537932	0	0.00947187	0
0.00673557	0	0.00130753	0		0.00151	0	0.0045484	0	0.00977431	0
0.00239448	0	0.000751777	1		0.00270671	0	0.00411091	0	0.0120018	0
0.00302214	0	0.0023431	1		0.00137991	0	0.00469725	0	0.0108511	0
0.00158673	0	0.00253093	0		0.00513201	0	0.00457084	0	0.0129887	0
0.00447389	0	0.001742	1		0.010395	0	0.00296421	0	0.00189802	0
0.00369988	0	0.00632726	1		0.0113063	0	0.00208668	0	0.0125188	0
0.00280249	0	0.00538642	0		0.00195996	0	0.00291571	0	0.012915	0
0.00279145	0	0.00297659	1		0.00403155	0	0.0028508	0	0.00582183	0
0.0132255	0	0.0068563	0		0.00249119	0	0.00139876	0	0.00578889	1
0.00855618	0	0.00441557	0		0.00174715	0	0.00831835	0	0.0140658	0
0.00350382	0	0.00342317	0		0.00194603	0	0.00203344	0	0.00625428	0
0.0226697	0	0.00137818	1		0.00562227	0	0.00462015	0	0.0102623	0
0.0115976	0	0.00328295	0		0.00799045	0	0.00448884	0	0.0197342	0
0.0019591	0	0.0027106	0		0.00201069	0	0.00240947	0	0.0126012	0
0.0163273	0	0.00304603	0		0.00621774	0	0.00365374	0	0.0171903	0
0.00386387	1	0.00234914	1		0.0057089	0	0.00172901	0	0.01214	0
0.031254	0	0.003739	1		0.00315792	0	0.00301999	0	0.00786135	0
0.00204909	0	0.00464112	0		0.00305771	0	0.00622023	0	0.00315578	0
0.00445	0	0.00432803	0		0.00232316	0	0.00257156	0	0.0125784	0
0.00771374	0	0.0022337	0		0.00570349	0	0.00460603	0	0.0145606	0
0.00715158	0	0.00536507	0		0.0016952	0	0.00522213	0	0.0105415	0
0.00689424	0	0.00518389	0		0.00213729	0	0.00295822	0	0.016525	0
0.00596358	0	0.00606452	0		0.00392978	0	0.00250206	0	0.00517273	1
0.0200149	0	0.00253047	0		0.00259245	0	0.0103822	0	0.0159087	0
0.0198449	1	0.00159842	0		0.00230037	0	0.00248299	0	0.00813264	0
0.00606366	1	0.00580069	0		0.00524293	0	0.00370694	0	0.0147191	0
0.00938547	0	0.0036727	0		0.00110107	0	0.0126081	0	0.00969988	0
0.0172291	1	0.00806509	1		0.00435864	0	0.0075603	0	0.0231306	0
0.0109062	0	0.00422089	0		0.00475909	0	0.0064467	0	0.0232456	0
0.00467737	1	0.00333042	0		0.00225209	0	0.00429714	0	0.0111929	0
0.00235893	1	0.0031973	0		0.00423038	0	0.0244591	0	0.0128229	0
0.00773037	1	0.00680559	0		0.00495607	0	0.00468071	0	0.00663793	1
0.00159958	1	0.0111588	1		0.00364668	0	0.00680792	0	0.0134888	0
0.00534382	1	0.00613505	1		0.00304234	0	0.0161468	0	0.0160974	0
0.00241976	1	0.0111637	1		0.0132601	0	0.0111386	0	0.0135439	0
0.00297289	0	0.00380495	0		0.0167072	0	0.00436217	1	0.0105278	1
0.00433577	0	0.00708716	1		0.00399872	0	0.0184821	0	0.0124347	0
0.00396028	0	0.0110112	0		0.0060438	0	0.00862272	0	0.0303592	0
0.0176153	0	0.0083694	1		0.0137885	0	0.00546823	0	0.0175561	0
0.00246512	0	0.0102005	0		0.0248323	0	0.0331796	0	0.0101725	1
0.00392178	0	0.00430266	0		0.0118392	0	0.0037917	0	0.0123783	1
0.00254666	0	0.00598885	1		0.0110872	0	0.0338573	1	0.0161022	0
0.00170608	0	0.00337316	0		0.0239137	1	0.0327976	0	0.0102548	0
0.000890979	0	0.00548293	0		0.00367243	1	0.0417055	0	0.00711165	0
0.0028024	0	0.00593503	0		0.0263537	1	0.0329056	1	0.0162461	0
0.00537905	0	0.00287807	1		0.0142213	0	0.0261929	0	0.00700012	1
0.00245747	0	0.00608062	0		0.00407125	0	0.0217676	0	0.00526686	1
0.000370878	0	0.0020954	0		0.00537582	0	0.00684162	1	0.00722858	0
0.00324616	0	0.00686527	0		0.0060488	1	0.00642277	1	0.0238375	1
0.00134927	0	0.00335833	1		0.00709801	1	0.01336	1	0.00297629	1
0.00386716	0	0.00109873	0		0.00289619	1	0.0261617	1	0.00998142	0
0.00745864	0	0.0052186	0		0.000724168	0	0.00262237	1	0.0151029	0
0.00779836	0	0.0156467	0		0.0139543	1	0.00618188	1	0.00859525	1
0.00230738	0	0.0175097	0		0.0028254	1	0.00313425	1	0.0156398	1
0.000747521	0	0.010223	0		0.000283844	1	0.0113324	1	0.0125585	0
0.00113529	0	0.0109797	0		0.00440856	0	0.00324313	1	0.0106725	0
0.00302521	0	0.00355147	1		0.00259306	0	0.0013653	1	0.0171921	0
0.00827791	0	0.0113036	1		0.00385076	0	0.00583415	1	0.0219638	1
0.00171574	0	0.012939	1		0.0034798	0	0.00306998	1	0.0223493	0
0.00265304	0	0.0074564	0		0.00508345	0	0.000963067	1	0.00782616	0
0.0011292	0	0.00566302	0		0.00181466	0	0.00109513	1	0.0171654	0
0.00204031	0	0.00383942	0		0.00234054	0	0.000860735	1	0.0144456	0
0.00106225	0	0.0166977	0		0.00286738	0	0.000508689	0	0.00585879	1
0.00856327	0	0.00675857	0		0.00464924	0	0.00507761	0	0.0133821	0
0.00223799	0	0.00887589	1		0.00398779	0	0.00470059	0	0.0166304	0
0.0101899	0	0.00566713	1		0.00180212	0	0.00318864	0	0.00924088	0
0.00531112	0	0.00573144	0		0.00182117	0	0.00579955	0	0.0137903	0
0.00879746	0	0.00402818	0		0.00258698	0	0.00483567	0	0.0118641	0
0.00320725	0	0.00393339	1		0.00348349	1	0.00614274	0	0.0131628	0
0.00714695	0	0.0134192	0		0.0034742	0	0.00218698	0	0.0109132	0
0.0204666	0	0.00523671	0		0.00167426	1	0.00102291	0	0.0149558	0
0.010628	0	0.0048016	1		0.00106252	0	0.0133437	0	0.00849819	0
0.0131678	0	0.00651214	1		0.00131336	0	0.00643917	0	0.0111581	0
0.00511081	0	0.00425164	0		0.00181521	0	0.0316471	0	0.017468	0
0.00458567	0	0.00901544	0		0.0015651	0	0.00325426	0	0.0150134	1
0.0292139	1	0.00429574	1		0.00141046	1	0.00392954	0	0.0122284	1
0.0019825	0	0.0023607	1		0.00264268	1	0.00292799	0	0.00794902	0
0.00269229	0	0.00224198	1		0.00147206	0	0.0081461	0	0.0104033	1
0.00449819	1	0.00687429	1		0.00253323	1	0.00348801	0	0.00963142	0
0.00231895	0	0.00844172	0		0.00377571	1	0.00417024	0	0.00709324	0
0.0218672	1	0.00713341	1		0.000968481	0	0.0078395	0	0.0125076	1
0.00213857	0	0.00764848	1		0.00182192	0	0.0206592	0	0.0116225	1
0.00897313	1	0.00577783	0		0.00306812	1	0.000587037	0	0.00842075	1
0.00244715	1	0.00676924	0		0.00148228	0	0.00345489	0	0.0122282	0
0.000842875	1	0.00634668	1		0.00223329	0	0.00374828	0	0.00664236	0
0.0103487	1	0.00538952	0		0.00255961	1	0.00722759	0	0.0128138	0
0.0330418	1	0.00460508	1		0.0123219	1	0.00492174	0	0.00924536	0
0.0278851	1	0.00893005	0		0.00135997	0	0.00396545	0	0.00959442	1
0.033922	1	0.00482503	0		0.00130753	0	0.00752726	0	0.0135657	0
0.0080723	1	0.00699792	0		0.000751777	1	0.00684615	0	0.00787477	1
0.0237711	0	0.00755823	0		0.0023431	1	0.0120553	0	0.00868541	1
0.00593448	1	0.00442752	0		0.00253093	0	0.00227057	0	0.00705727	0
0.0111447	1	0.00441178	0		0.001742	1	0.00834884	0	0.00638997	0
0.0145152	0	0.00771232	1		0.00632726	1	0.00810347	0	0.00457505	0
0.0229903	0	0.0102114	1		0.00538642	0	0.00516048	0	0.0118248	1
0.00428817	1	0.00654899	1		0.00297659	1	0.0252354	0	0.0153177	0
0.0264201	1	0.00751953	0		0.0068563	0	0.0146002	0	0.00789506	0
0.00133437	1	0.00449004	0		0.00441557	0	0.00400894	0	0.0101151	1
0.0018404	1	0.00691186	0		0.00342317	0	0.0243129	0	0.0224449	1
0.00229031	1	0.00816902	1		0.00137818	1	0.0124677	0	0.00510278	0
0.000870578	1	0.00554366	0		0.00328295	0	0.00941112	0	0.00973714	1
0.00296985	0	0.00503123	0		0.0027106	0	0.00532702	0	0.00954339	1
0.00333971	0	0.00796149	0		0.00304603	0	0.00145953	0	0.0189194	0
0.00246243	0	0.00444556	0		0.00234914	1	0.00507638	1	0.00737473	1
0.00399513	0	0.00568411	0		0.003739	1	0.00432958	0	0.011892	0
0.00229172	0	0.0104203	0		0.00464112	0	0.00391121	0	0.0161985	1
0.00155633	0	0.00402143	1		0.00432803	0	0.00527173	0	0.015274	0
0.00281607	0	0.00334413	0		0.0022337	0	0.0170633	0	0.0120195	1
0.00450497	0	0.00744126	0		0.00536507	0	0.0555903	0	0.0101246	0
0.00250434	0	0.00729121	0		0.00518389	0	0.00886344	0	0.0148005	0
0.00253484	0	0.00437994	1		0.00606452	0	0.0224025	0	0.0123402	0
0.0032365	0	0.0128459	0		0.00253047	0	0.0125698	0	0.0133397	0
0.00465164	0	0.00919561	1		0.00159842	0	0.00719843	0	0.0305443	0
0.00223475	0	0.00147023	0		0.00580069	0	0.0188669	1	0.00435232	0
0.00449872	0	0.0104088	1		0.0036727	0	0.0111144	1	0.00659498	0
0.00527525	0	0.00506162	0		0.00806509	1	0.0117447	0	0.00725252	1
0.00490324	0	0.00587236	0		0.00422089	0	0.00614411	1	0.0164648	0
0.00175209	0	0.00471919	0		0.00333042	0	0.0134769	1	0.0083707	0
0.00302514	0	0.00410667	0		0.0031973	0	0.0261053	0	0.0235834	0
0.00403113	0	0.00390271	0		0.00680559	0	0.0080491	1	0.0134053	0
0.00159481	0	0.0116397	0		0.0111588	1	0.00277432	1	0.00493513	0
0.00237138	0	0.00583382	1		0.00613505	1	0.000705272	0	0.00562773	0
0.00155425	0	0.00675799	0		0.0111637	1	0.0118486	1	0.00634793	1
0.00138029	0	0.0105632	0		0.00380495	0	0.00182562	0	0.00470479	0
0.00342732	0	0.00455462	1		0.00687429	1	0.0048036	1	0.00465831	1
0.00212667	0	0.00364322	0		0.00844172	0	0.000348702	0	0.0068052	0
0.00253188	0	0.0107211	0		0.00713341	1	0.00139482	1	0.0103127	0
0.00137323	0	0.00282728	0		0.00764848	1	0.00284045	0	0.0103401	1
0.00366401	0	0.0324329	1		0.00577783	0	0.000781039	1	0.00464424	1
0.00372334	0	0.00183084	1		0.00676924	0	0.00572521	0	0.013038	0
0.00298246	0	0.0125105	1		0.00634668	1	0.00361402	1	0.0166637	0
0.00210977	0	0.0159089	1		0.00538952	0	0.00501802	0	0.00685665	1
0.00871103	0	0.00659274	0		0.00460508	1	0.00456784	0	0.00942299	0
0.00556605	0	0.00345957	1		0.00893005	0	0.00197925	0	0.0104536	0
0.0116572	0	0.0177069	0		0.00482503	0	0.00576906	0	0.0125402	0
0.0139158	0	0.00430991	0		0.00699792	0	0.00695149	0	0.0141092	0
0.00790261	0	0.00886566	1		0.00755823	0	0.00630968	0	0.0119994	0
0.00860288	0	0.00637399	1		0.00442752	0	0.0040585	0	0.00341896	0
0.00883914	0	0.00594532	1		0.00441178	0	0.00436101	0	0.00945053	1
0.0100301	0	0.00270409	1		0.00771232	1	0.00745754	0	0.00678199	1
0.00737121	1	0.00720707	0		0.0102114	1	0.00361154	1	0.00843646	0
0.0125831	0	0.00838032	0		0.00654899	1	0.00519117	0	0.0277642	1
0.00469173	0	0.0207133	0		0.00751953	0	0.00202624	0	0.0197048	1
0.0325782	1	0.0180914	0		0.00449004	0	0.00366727	0	0.00663693	0
0.0215779	0	0.0164618	0		0.00691186	0	0.00760199	0	0.00877687	0
0.0198938	1	0.0149573	1		0.00816902	1	0.00605402	0	0.0129902	1
0.0131179	1	0.00758982	0		0.00554366	0	0.00517699	0	0.00521243	0
0.0115387	1	0.0075834	0		0.00503123	0	0.0045302	0	0.00638735	1
0.00831318	1	0.0173148	1		0.00796149	0	0.00311422	1	0.00519305	0
0.00384571	1	0.0150488	0		0.00444556	0	0.00746602	0	0.00993654	1
0.00840652	1	0.00534477	0		0.00568411	0	0.00193515	0	0.010905	1
0.0092703	1	0.0146051	0		0.0104203	0	0.00553103	0	0.00809338	0
0.00326024	1	0.0181792	1		0.00402143	1	0.0123997	1	0.00705333	0
0.00845921	1	0.0137978	1		0.00334413	0	0.0134945	1	0.00443797	0
0.00191245	1	0.0147993	0		0.00744126	0	0.00992921	0	0.0080664	0
0.00250948	1	0.00654308	0		0.00729121	0	0.0077052	0	0.010762	1
0.0106387	1	0.0144714	1		0.00437994	1	0.00548976	0	0.0173131	1
0.00218582	1	0.00892775	0		0.0128459	0	0.00179115	0	0.0201839	0
0.00231451	1	0.0112746	1		0.00919561	1	0.00428508	0	0.0057877	0
0.00151326	1	0.00440284	0		0.00147023	0	0.00739895	0	0.00579784	0
0.00353703	1	0.00596156	0		0.0104088	1	0.00991569	0	0.00354414	1
0.00285466	0	0.00372154	0		0.00506162	0	0.00709379	0	0.00458545	0
0.00191748	0	0.0033742	0		0.00587236	0	0.00501891	1	0.00449017	0
0.00200181	0	0.00491364	0		0.00471919	0	0.0390446	1	0.013254	0
0.00623412	0	0.00637179	1		0.00410667	0	0.00239542	0	0.00657334	0
0.00509357	0	0.00266434	1		0.00390271	0	0.00677411	0	0.00678687	0
0.00617155	0	0.00481111	1		0.00440284	0	0.0121874	1	0.00544981	0
0.000833485	0	0.00327765	0		0.00596156	0	0.0118081	1	0.00544541	1
0.00420778	0	0.00428013	0		0.00372154	0	0.0323555	1	0.00401371	1
0.00690714	0	0.00451937	1		0.0033742	0	0.0338104	1	0.00444689	1
0.00401588	0	0.00285494	0		0.00491364	0	0.0103754	1	0.0191635	1
0.00829753	0	0.00193443	0		0.00637179	1	0.00631579	1	0.0197123	1
0.00486823	0	0.00439107	0		0.00266434	1	0.00354955	1	0.00571615	1
0.00306067	0	0.00379248	1		0.00481111	1	0.00837006	1	0.0116002	0
0.00392618	0	0.00190558	0		0.00327765	0	0.0121353	1	0.0122648	0
0.00807764	0	0.00370214	1		0.00428013	0	0.0250602	1	0.00688547	0
0.00276369	0	0.00224064	0		0.00451937	1	0.0233385	1	0.00876192	0
0.00266923	0	0.00370984	1		0.00285494	0	0.0044174	1	0.0058749	0
0.00483359	0	0.00297967	1		0.00193443	0	0.00246918	0	0.0168491	1
0.00545078	0	0.00365418	0		0.00439107	0	0.00265499	1	0.0110951	1
0.00459866	0	0.00485524	0		0.00379248	1	0.0261779	1	0.0123282	1
0.00519683	0	0.00263735	0		0.00190558	0	0.00157495	1	0.00785823	0
0.00839017	0	0.00437153	0		0.00370214	1	0.00167693	1	0.00589584	1
0.00437793	0	0.00132101	0		0.00224064	0	0.00236591	1	0.0112249	0
0.0025278	0	0.00290646	0		0.00370984	1	0.000467307	0	0.00651079	0
0.0319716	0	0.00601103	0		0.00297967	1	0.00435663	1	0.0067349	0
0.00281169	0	0.00463763	0		0.00365418	0	0.00114989	1	0.00601974	1
0.00703856	0	0.00224865	0		0.00485524	0	0.00104009	0	0.00448551	0
0.00363693	1	0.0061197	0		0.00263735	0	0.00199719	1	0.00492402	0
0.0091909	0	0.00423188	1		0.00437153	0	0.00204168	0	0.00712906	1
0.014866	0	0.029339	1		0.00132101	0	0.00637144	0	0.0120805	1
0.00278042	0	0.0194116	0		0.00290646	0	0.00480706	0	0.0105964	0
0.00387444	0	0.0206033	1		0.00601103	0	0.00549957	0	0.00907688	0
0.017057	0	0.00765352	1		0.00463763	0	0.00127129	1	0.0138597	1
0.0501222	1	0.00786915	0		0.00224865	0	0.00127896	0	0.00808846	0
0.00302948	0	0.0430759	0		0.0061197	0	0.00125037	0	0.0112106	1
0.0058591	1	0.0118855	0		0.00423188	1	0.00355755	0	0.00906132	0
0.0205269	0	0.0295084	1		0.00831044	0	0.00127264	0	0.00643684	0
0.00237869	0	0.0118249	1		0.0016025	0	0.00343211	0	0.00522161	1
0.0515979	1	0.0150803	0		0.00287216	0	0.00379965	0	0.00619268	1
0.0182762	0	0.00901595	0		0.0405024	0	0.00289594	0	0.00592915	1
0.00283211	0	0.0259108	1		0.0248172	1	0.00112026	0	0.0151466	0
0.00539291	0	0.0186892	1		0.00259022	0	0.00191354	0	0.0029093	1
0.0381766	0	0.0280592	1		0.00602939	0	0.00453782	0	0.00626343	0
0.0335867	0	0.00542468	0		0.00519216	0	0.00962552	0	0.00715587	0
0.00614111	0	0.0133336	0		0.00497597	0	0.00279165	0	0.00755792	0
0.0508503	1	0.0113536	0		0.00663924	0	0.00415077	0	0.00682738	0
0.00849886	1	0.00825712	0		0.00234928	1	0.00175432	0	0.00699912	1
0.00562152	1	0.0131595	1		0.00919386	1	0.00690725	0	0.0045557	1
0.0147989	1	0.00707625	0		0.00778108	0	0.00492161	0	0.00478721	1
0.00954629	0	0.00445939	0		0.00537469	0	0.00325926	0	0.00533942	1
0.0266836	1	0.0292821	1		0.00390434	1	0.00605318	0	0.0131017	0
0.0244092	0	0.0250516	0		0.00334938	0	0.0104578	0	0.0129014	0
0.0112303	0	0.00651735	0		0.00193254	0	0.00225129	1	0.0153505	0
0.0131924	0	0.01511	1		0.0256735	0	0.00149276	0	0.0223339	0
0.00462992	1	0.00652369	1		0.00697077	0	0.00628151	0	0.0212768	0
0.0115548	1	0.00548447	0		0.01655	1	0.0386321	1	0.00622291	0
0.00216841	1	0.0108152	0		0.003132	0	0.00555425	0	0.0139368	1
0.00667018	1	0.0235102	0		0.00653093	0	0.0100318	1	0.0172031	0
0.00694759	1	0.0130818	1		0.0183501	0	0.00750518	0	0.0113458	0
0.0315891	1	0.00760226	1		0.00560554	0	0.00805895	0	0.0202662	0
0.00147966	1	0.0115625	0		0.00554153	0	0.00353403	0	0.00680062	0
0.0012857	0	0.00904233	0		0.00328223	0	0.0105444	0	0.00753713	1
0.00279311	1	0.00921002	0		0.018108	0	0.0120036	1	0.00970246	1
0.00358265	1	0.00677879	0		0.0219208	1	0.00577298	0	0.00666684	1
0.01995	1	0.0101666	0		0.00781167	0	0.00182705	0	0.00922479	0
0.00122599	1	0.00914755	0		0.00470789	0	0.00664348	0	0.00467716	1
0.00118689	0	0.0156809	1		0.0128632	1	0.00996538	1	0.00740944	1
0.00620623	0	0.0114901	0		0.0365878	1	0.00111214	0	0.00207914	0
0.00504168	0	0.00440152	0		0.00665129	0	0.00452869	0	0.0153528	0
0.00341518	0	0.0117163	0		0.0052504	0	0.00790959	0	0.00397195	1
0.00330215	0	0.00596637	1		0.00304557	0	0.0166639	0	0.00639684	1
0.00386941	0	0.00528557	1		0.00260915	0	0.00867093	0	0.006625	1
0.0060043	0	0.0177906	0		0.0219617	1	0.0105247	0	0.0118679	0
0.00308305	0	0.0220463	1		0.00810438	1	0.00961932	1	0.0102449	1
0.00257376	0	0.00261203	0		0.00564753	0	0.020404	0	0.0128706	1
0.00226892	0	0.00404573	0		0.00583571	0	0.021037	0	0.0388605	1
0.00364733	0	0.00288015	0		0.0257926	1	0.00295891	0	0.0330952	0
0.00343436	1	0.00228347	0		0.0145085	1	0.00781104	1	0.0380958	1
0.0021906	0	0.0150058	0		0.0136625	1	0.01085	0	0.00977985	0
0.00832826	0	0.00686081	0		0.00544324	1	0.00273617	0	0.00694148	0
0.00356501	0	0.00142755	0		0.0198501	1	0.0232993	0	0.0220186	1
0.00198389	0	0.00615469	0		0.00916427	0	0.0197865	1	0.010809	0
0.00378769	0	0.0246945	0		0.0173435	1	0.00878788	0	0.0211433	0
0.0065202	0	0.00396726	0		0.00826047	1	0.0233486	1	0.0228869	0
0.0041629	0	0.00753335	1		0.0057268	1	0.00842657	0	0.0117469	1
0.00170249	0	0.0345507	0		0.00288076	1	0.00373645	1	0.0100913	0
0.00387711	0	0.00865879	0		0.0233555	1	0.041551	1	0.00699091	1
0.00484068	0	0.0136859	0		0.0155325	1	0.021188	1	0.0162844	1
0.00210642	0	0.0351321	0		0.0103011	1	0.00636887	1	0.0100591	1
0.00301832	0	0.0261179	0		0.00855321	1	0.00537983	0	0.00898364	0
0.00694859	0	0.016842	0		0.00506067	1	0.00247116	0	0.00722101	1
0.00357239	0	0.0133555	0		0.00430871	1	0.00506344	1	0.0209415	0
0.0040535	0	0.00665218	1		0.00685793	1	0.00921333	1	0.0148286	1
0.00395386	0	0.00969768	1		0.00476718	1	0.00153502	0	0.0217922	0
0.0199008	1	0.0256547	0		0.00239837	1	0.00598068	1	0.0169223	0
0.00840372	1	0.00761454	0		0.00273671	1	0.00281359	1	0.0403161	0
0.00553771	1	0.00343183	0		0.00107211	0	0.00237439	1	0.0108919	0
0.0141856	1	0.0165319	0		0.0179588	0	0.0241337	0	0.00752141	0
0.0255025	1	0.00817285	0		0.00374582	0	0.00351579	0	0.0203369	0
0.00939929	1	0.00240607	0		0.00284247	0	0.00164758	0	0.0101076	0
0.0114558	1	0.0144587	0		0.00270003	0	0.00388594	0	0.0223189	0
0.0302229	1	0.00470978	0		0.00171577	0	0.00725719	1	0.0265829	0
0.0326366	1	0.00532778	0		0.00289466	0	0.00142668	0	0.0200381	0
0.0362227	0	0.0140227	0		0.00731557	0	0.0073856	0	0.015468	0
0.0039774	1	0.00940651	0		0.00503859	0	0.00218011	0	0.0230207	0
0.0243294	1	0.0151689	0		0.00740923	0	0.00514139	0	0.0232491	1
0.00418193	1	0.0154527	0		0.00283096	0	0.00394765	0	0.0143737	0
0.00978048	1	0.0145737	0		0.000744094	0	0.0221361	0	0.0109578	1
0.0026262	1	0.0116408	0		0.00461594	0	0.00976286	0	0.00128794	0
0.0151267	1	0.0111107	0		0.00168976	0	0.00253911	1	0.0236296	0
0.00335581	1	0.0103148	0		0.00292967	0	0.00603892	0	0.00732135	0
0.0160484	1	0.00846028	0		0.00238578	0	0.00500259	0	0.020493	0
0.0136556	1	0.0185922	0		0.00984622	0	0.00270305	0	0.00598692	0
0.00556924	1	0.00514338	0		0.000638531	0	0.00308196	0	0.00534343	0
0.00224793	1	0.00821473	0		0.00673557	0	0.0138706	0	0.00179918	0
0.000816067	1	0.0110871	0		0.00239448	0	0.00348972	0	0.0151783	0
0.000720242	1	0.00810479	0		0.00302214	0	0.0067972	0	0.0273189	0
0.00410664	1	0.00910158	1		0.00158673	0	0.00454925	1	0.0122412	0
0.00331165	1	0.00586935	0		0.00447389	0	0.0104515	0	0.0124084	0
0.00197614	0	0.00873775	0		0.00369988	0	0.00413225	0	0.0236468	0
0.0067029	0	0.00594318	0		0.00280249	0	0.00579195	0	0.0126175	1
0.00601924	0	0.000486368	0		0.00279145	0	0.0135971	0	0.01931	0
0.00399055	0	0.0114377	0		0.0132255	0	0.0331805	0	0.0173273	0
0.00772903	0	0.00846293	0		0.00855618	0	0.00693012	0	0.00921504	0
0.00463097	0	0.0103688	0		0.00350382	0	0.00520194	0	0.0160065	0
0.00392564	0	0.00361412	0		0.0226697	0	0.00530878	0	0.0208467	1
0.00350874	0	0.0342854	0		0.0115976	0	0.0222015	0	0.0213122	0
0.00204537	0	0.00554704	0		0.0019591	0	0.0075494	0	0.0203478	0
0.00626266	0	0.00407065	0		0.0163273	0	0.0235947	0	0.0172122	0
0.00429108	0	0.00776024	0		0.00386387	1	0.0453693	0	0.015436	0
0.0070755	0	0.00748509	0		0.031254	0	0.0214435	0	0.0032315	0
0.00598502	0	0.00367742	0		0.00204909	0	0.0073467	0	0.0163211	0
0.00410583	0	0.00420654	1		0.00445	0	0.010621	0	0.0193046	0
0.00502458	0	0.00512697	0		0.00771374	0	0.0127553	0	0.0142936	0
0.00383481	0	0.000702671	0		0.00715158	0	0.0155976	0	0.00024362	0
0.00982141	1	0.00288994	0		0.00689424	0	0.00763291	0	0.0171645	0
0.00514869	0	0.00394134	0		0.00596358	0	0.0186793	0	0.00885072	0
0.00307542	0	0.00372807	0		0.0200149	0	0.00662929	0	0.0160768	0
0.00633361	0	0.0315955	0		0.0198449	1	0.0237807	0	0.0171499	0
0.00551433	0	0.00888571	0		0.00606366	1	0.0242505	0	0.00134134	0
0.00555423	0	0.0138003	0		0.00938547	0	0.0149048	0	0.0032885	1
0.0247633	0	0.0127538	1		0.0172291	1	0.00686834	0	0.0179619	0
0.0049186	0	0.00800501	0		0.0109062	0	0.0251383	0	0.0159026	0
0.00440334	0	0.0594906	0		0.00467737	1	0.0103613	1	0.00556205	1
0.00340259	0	0.00760251	0		0.00235893	1	0.0242751	0	0.00520814	1
0.00488522	0	0.0115575	0		0.00773037	1	0.020207	0	0.0054413	0
0.00725196	0	0.042746	0		0.00159958	1	0.0131829	0	0.00527382	1
0.0177328	0	0.00750879	0		0.00534382	1	0.0112598	1	0.00705559	1
0.020956	1	0.0100093	1		0.00241976	1	0.00443363	0	0.0024599	0
0.00948475	0	0.0179588	0		0.00296985	0	0.0115067	0	0.00278723	0
0.0109628	0	0.00792888	1		0.00333971	0	0.00303172	0	0.00371787	0
0.0349181	0	0.0103826	0		0.00246243	0	0.0131575	0	0.00661553	1
0.0225548	1	0.00491001	0		0.00399513	0	0.0122614	0	0.00427781	1
0.0284411	0	0.00482646	0		0.00229172	0	0.00860829	0	0.00287547	0
0.0487967	0	0.00451763	0		0.00155633	0	0.00374763	1	0.00266123	0
0.0270136	1	0.0223955	1		0.00281607	0	0.0102026	0	0.0047478	0
0.0224341	0	0.00462599	0		0.00450497	0	0.00335107	0	0.00642373	0
0.032787	1	0.00803901	0		0.00250434	0	0.00749294	0	0.00562805	0
0.00575989	1	0.0145646	0		0.00253484	0	0.0051615	1	0.00328572	0
0.00524269	1	0.0126357	0		0.0032365	0	0.00326233	0	0.00649694	1
0.0101007	1	0.0196487	1		0.00465164	0	0.00174822	0	0.00212093	0
0.0195711	0	0.0131555	0		0.00223475	0	0.00208784	1	0.00477832	0
0.0246182	1	0.0291716	0		0.00449872	0	0.00119026	0	0.00404099	1
0.00309628	1	0.0135533	1		0.00527525	0	0.00118981	0	0.0120198	0
0.0136143	1	0.00563192	0		0.00490324	0	0.00110081	1	0.00960173	0
0.00749959	1	0.00288462	0		0.00175209	0	0.00109129	0	0.00973808	0
0.01713	1	0.0096479	0		0.00302514	0	0.0128852	0	0.0230949	0
0.00417809	1	0.00714596	0		0.00403113	0	0.00960685	0	0.0100473	0
0.00562821	1	0.00562408	0		0.00159481	0	0.0118785	1	0.0137202	0
0.00824006	1	0.0054943	0		0.00237138	0	0.0118082	0	0.00873375	0
0.00167953	1	0.00658397	0		0.00155425	0	0.0112108	1	0.0089901	0
0.00201743	1	0.00614774	0		0.00138029	0	0.0102097	1	0.00724738	0
0.00941418	1	0.014276	1		0.00342732	0	0.00981744	0	0.00954881	0
0.000647455	1	0.00666276	1		0.00212667	0	0.00935092	1	0.012611	0
0.00180118	0	0.00769541	0		0.00253188	0	0.0103992	0	0.010344	0
0.00271309	0	0.00958876	1		0.00137323	0	0.0139824	1	0.00846208	0
0.00276109	0	0.0202348	1		0.00366401	0	0.0195038	0	0.0142883	0
0.00426663	0	0.00841589	1		0.00372334	0	0.00945795	0	0.0139801	0
0.00120783	0	0.0082197	0		0.00298246	0	0.0152903	1	0.010622	0
0.00291813	0	0.0110487	0		0.00210977	0	0.00940603	1	0.00889844	0
0.00142307	0	0.0147069	1		0.00871103	0	0.00831693	0	0.00578633	0
0.00206986	0	0.00887491	0		0.00556605	0	0.0165248	0	0.0115887	0
0.00220376	0	0.00710503	1		0.0116572	0	0.0156828	0	0.0111451	0
0.0038619	0	0.0124302	1		0.0139158	0	0.0106	1	0.0106299	0
0.00362296	0	0.00549544	0		0.00790261	0	0.00876416	0	0.0112685	0
0.00160272	0	0.00723263	1		0.00860288	0	0.0101763	0	0.00785235	1
0.00259873	0	0.00389221	1		0.00883914	0	0.00873768	0	0.010368	0
0.0017346	0	0.00664999	0		0.0100301	0	0.00904968	1	0.00417251	0
0.000953559	0	0.00338063	0		0.00737121	1	0.0127231	1	0.00870149	0
0.00169128	1	0.00549629	0		0.0125831	0	0.0058314	1	0.00541769	0
0.00100462	0	0.00560371	1		0.00469173	0	0.015	1	0.00506834	1
0.00225746	0	0.00742129	0		0.0325782	1	0.00689853	1	0.00614484	1
0.00216034	0	0.00739024	1		0.0215779	0	0.00808876	0	0.00584158	0
0.0140493	1	0.00555963	0		0.0198938	1	0.0173266	1	0.0038334	1
0.0209485	1	0.00769168	0		0.0131179	1	0.00888773	1	0.00589102	0
0.0116736	1	0.00527915	1		0.0115387	1	0.00812683	1	0.0100378	0
0.00182849	0	0.0124393	0		0.00831318	1	0.00685828	0	0.00419774	0
0.0074204	0	0.00889056	0		0.00384571	1	0.0134877	0	0.0147995	1
0.00296727	0	0.00577091	0		0.00840652	1	0.0155059	0	0.00451765	0
0.00994667	1	0.0172837	1		0.0092703	1	0.0079814	0	0.00292425	1
0.00273597	0	0.00726606	0		0.00326024	1	0.0130162	1	0.00407306	1
0.00290344	1	0.00454348	0		0.00845921	1	0.00665195	0	0.00634609	1
0.00344421	1	0.00388345	1		0.00191245	1	0.00606235	1	0.00414728	0
0.00265944	0	0.00674602	1		0.00250948	1	0.00839258	1	0.0121544	1
0.0101078	0	0.00727261	0		0.0106387	1	0.00914135	1	0.00554401	1
0.0175592	0	0.00521772	0		0.00218582	1	0.00642937	0	0.00366169	0
0.0227709	1	0.00349659	0		0.00231451	1	0.00834846	1	0.0102455	1
0.0047447	0	0.00650115	1		0.00151326	1	0.00741037	1	0.00489318	1
0.0178998	0	0.00670285	0		0.00353703	1	0.00726848	1	0.00154446	0
0.00307171	0	0.00806366	0		0.00285466	0	0.00905686	1	0.00861357	1
0.000865068	0	0.00336854	0		0.00191748	0	0.00673511	1	0.00252402	0
0.0110638	0	0.00498061	0		0.00200181	0	0.00669226	1	0.00219886	0
0.00389422	0	0.00539519	1		0.00623412	0	0.00795677	1	0.00334127	0
0.00216301	0	0.0073375	0		0.00509357	0	0.0111986	1	0.00408498	1
0.00778487	1	0.00652916	1		0.00617155	0	0.0125589	1	0.0259929	1
0.00212192	0	0.00474438	0		0.000833485	0	0.00607903	0	0.00455964	0
0.00847168	0	0.00793146	0		0.00420778	0	0.00742769	0	0.00270289	1
0.00202174	0	0.00655987	0		0.00690714	0	0.00947636	0	0.00308702	0
0.00204805	0	0.0053082	0		0.00401588	0	0.00845569	0	0.00449925	1
0.0291716	1	0.00480777	0		0.00829753	0	0.0150926	1	0.00885729	1
0.00129333	0	0.00644279	1		0.00486823	0	0.0147372	1	0.00287937	0
0.00281773	0	0.00520643	1		0.00306067	0	0.00962187	1	0.00476909	0
0.0139205	0	0.00555544	0		0.00392618	0	0.0196553	1	0.00212889	0
0.00161547	0	0.00696397	0		0.00807764	0	0.00760861	0	0.00590864	0
0.0331832	1	0.00702294	0		0.00276369	0	0.00690851	0	0.00294632	1
0.0275257	1	0.00951456	0		0.00266923	0	0.00523388	0	0.00353299	0
0.0260939	1	0.0158708	1		0.00483359	0	0.00668185	0	0.00394158	0
0.00614744	0	0.0266669	0		0.00545078	0	0.00878966	0	0.00385004	0
0.00945331	1	0.00931584	1		0.00459866	0	0.00817869	1	0.00559761	1
0.00514272	1	0.0253424	1		0.00519683	0	0.00452073	0	0.00256197	0
0.0235612	1	0.0393685	0		0.00839017	0	0.00712982	1	0.00260967	1
0.0106231	1	0.0241482	0		0.00437793	0	0.0145313	0	0.0038811	0
0.0292753	1	0.0211867	0		0.0025278	0	0.0212527	1	0.012803	0
0.00217537	1	0.00659452	0		0.0319716	0	0.00594395	0	0.0122092	0
0.0287785	0	0.0101119	0		0.00281169	0	0.00927122	0	0.0125511	0
0.0099417	1	0.0198052	0		0.00703856	0	0.0130914	1	0.0134291	0
0.00165507	1	0.0301254	0		0.00363693	1	0.00900898	0	0.0167342	0
0.00364499	0	0.0101356	0		0.0091909	0	0.0131114	1	0.00890833	0
0.00291574	1	0.0217179	1		0.014866	0	0.00748105	1	0.0100791	0
0.00869272	1	0.0143918	0		0.00278042	0	0.00716098	1	0.00838779	0
0.0255505	1	0.00794798	0		0.00387444	0	0.00786883	1	0.0161179	0
0.0096766	1	0.0201172	0		0.017057	0	0.00505483	0	0.012683	0
0.00628678	1	0.0324457	0		0.0501222	1	0.00812504	0	0.0104361	0
0.00657519	1	0.0164936	1		0.00302948	0	0.00725548	0	0.00826589	0
0.00208221	1	0.0101033	1		0.0058591	1	0.00384363	0	0.00732689	1
0.00255273	1	0.0232609	0		0.0205269	0	0.00643091	1	0.0155405	0
0.000988369	1	0.00984203	1		0.00237869	0	0.0101769	0	0.00962172	0
0.000130141	0	0.0151085	1		0.0515979	1	0.00751061	0	0.0134765	0
0.000171964	0	0.0207741	0		0.0182762	0	0.00601811	0	0.00956535	0
0.0162271	1	0.0207169	0		0.00283211	0	0.00562339	0	0.0182396	1
0.0011368	1	0.0362264	0		0.00539291	0	0.00517589	1	0.0129141	0
0.00297245	1	0.0197884	0		0.0381766	0	0.00845277	1	0.00584286	0
0.000754572	1	0.0266559	1		0.0335867	0	0.00660434	1	0.0114106	0
0.000515578	0	0.00704183	1		0.00614111	0	0.00488952	0	0.00927193	0
0.000345192	0	0.0132366	0		0.0508503	1	0.0121068	0	0.0127586	1
0.00141246	1	0.00788934	0		0.00849886	1	0.0126996	1	0.0108606	1
0.00461288	0	0.0166188	0		0.00562152	1	0.0113682	0	0.0126608	0
0.0250883	1	0.0238753	1		0.0147989	1	0.011102	0	0.0136328	1
0.00328516	0	0.0271545	1		0.00954629	0	0.0107815	0	0.00961457	0
0.00282217	0	0.015575	0		0.0266836	1	0.00935504	0	0.0120844	1
0.00383547	0	0.0268282	1		0.0244092	0	0.00608777	0	0.00678268	0
0.00279399	0	0.0568811	0		0.0112303	0	0.0212942	0	0.0120405	0
0.0033885	0	0.0187076	1		0.0131924	0	0.0210939	0	0.00687207	0
0.00426652	0	0.015062	0		0.00462992	1	0.00670106	0	0.00592427	0
0.00345722	0	0.0110002	0		0.0115548	1	0.00710978	0	0.00320738	1
0.00571007	0	0.00821496	1		0.00216841	1	0.00725496	0	0.0119901	1
0.00231719	0	0.00701502	1		0.00667018	1	0.0109908	0	0.0111661	1
0.00343525	0	0.0125823	0		0.00694759	1	0.0101799	1	0.0116679	1
0.0021001	0	0.0168931	1		0.0315891	1	0.011221	1	0.0128095	1
0.00352687	0	0.00690062	1		0.00147966	1	0.0118443	1	0.00683085	0
0.00218511	0	0.000800809	1		0.0012857	0	0.0198124	0	0.0074193	0
0.00684585	0	0.00490747	1		0.00279311	1	0.0124704	1	0.0114585	0
0.00302699	0	0.00510724	0		0.00358265	1	0.0155328	1	0.0190467	0
0.00303133	0	0.00372413	0		0.01995	1	0.00899323	0	0.0102982	1
0.00486588	0	0.030562	0		0.00122599	1	0.00826688	0	0.0105806	0
0.00151199	0	0.0266416	0		0.00118689	0	0.0197714	0	0.0051707	0
0.00306693	0	0.00470182	0		0.00620623	0	0.00807947	0	0.00463327	0
0.00260519	0	0.00708354	0		0.00504168	0	0.00657681	0	0.0108412	0
0.00589593	0	0.00546345	0		0.00341518	0	0.0141704	0	0.00597868	0
0.00482445	0	0.0252997	0		0.00330215	0	0.00977151	1	0.0044883	0
0.00302543	0	0.0230185	0		0.00386941	0	0.0198595	0	0.0137239	1
0.00250497	0	0.0022056	1		0.0060043	0	0.0114745	0	0.0102275	0
0.00290741	0	0.00422742	0		0.00308305	0	0.00828069	0	0.00846876	1
0.00483164	0	0.0030474	0		0.00257376	0	0.00815285	0	0.00792702	0
0.00202512	0	0.00314267	0		0.00226892	0	0.0129733	0	0.00466101	0
0.00563972	0	0.0190118	0		0.00364733	0	0.00724007	0	0.00936352	1
0.00177119	0	0.00961566	0		0.00343436	1	0.00796936	0	0.0137681	1
0.00326069	0	0.00777661	0		0.0021906	0	0.00351562	1	0.00795224	0
0.00314726	0	0.00656746	0		0.00832826	0	0.00599118	1	0.00331372	1
0.00608132	0	0.00531295	0		0.00356501	0	0.00984165	1	0.00361587	0
0.00463091	0	0.00720143	1		0.00198389	0	0.00362515	0	0.0157323	0
0.00317806	0	0.032831	0		0.00378769	0	0.00560481	1	0.00726267	0
0.00559583	0	0.0169368	0		0.0065202	0	0.00403223	0	0.00579672	0
0.00302612	0	0.00714874	0		0.0041629	0	0.0038845	0	0.0112111	0
0.00537803	1	0.00775647	1		0.00170249	0	0.00405072	1	0.00640399	1
0.0235717	1	0.00471869	1		0.00387711	0	0.00347244	0	0.00619003	1
0.00790035	0	0.00767744	1		0.00484068	0	0.0034798	0	0.0123317	1
0.00841316	0	0.00982176	0		0.00210642	0	0.00652949	0	0.00517137	0
0.0450933	1	0.0128852	0		0.00301832	0	0.00434746	1	0.00897029	1
0.00293354	0	0.00960685	0		0.00694859	0	0.00334337	0	0.00520775	1
0.0152433	0	0.0118785	1		0.00357239	0	0.00478058	0	0.00514572	1
0.0211458	1	0.0118082	0		0.0040535	0	0.00387182	1	0.00771638	1
0.00817446	0	0.0112108	1		0.00395386	0	0.0023897	1	0.00698669	0
0.00513296	1	0.0102097	1		0.0199008	1	0.00326573	0	0.0079052	0
0.0301948	1	0.00981744	0		0.00840372	1	0.00411338	0	0.00332541	0
0.024962	1	0.00935092	1		0.00553771	1	0.00265062	0	0.00617586	0
0.0114268	0	0.0103992	0		0.0141856	1	0.00544574	1	0.00765284	1
0.00708316	1	0.0139824	1		0.0255025	1	0.00643058	0	0.00641824	1
0.0181002	1	0.0195038	0		0.00939929	1	0.00700383	0	0.00328726	0
0.0163376	1	0.00945795	0		0.0114558	1	0.00315426	0	0.00866588	0
0.0102066	1	0.0152903	1		0.0302229	1	0.00394422	1	0.00526631	0
0.00773749	1	0.00940603	1		0.0326366	1	0.00234888	0	0.00460079	1
0.00654473	1	0.00831693	0		0.0362227	0	0.00286123	0	0.00559416	1
0.0153719	1	0.0165248	0		0.0039774	1	0.0058315	0	0.00538954	0
0.0119963	1	0.0156828	0		0.0243294	1	0.00300014	0	0.00199277	0
0.00245395	1	0.0106	1		0.00418193	1	0.00324985	1	0.00457893	0
0.00547917	1	0.00876416	0		0.00978048	1	0.00312358	1	0.00394308	0
0.00485675	1	0.0101763	0		0.0026262	1	0.00461208	0	0.0040874	0
0.000897707	1	0.00873768	0		0.0151267	1	0.00433835	0	0.0024017	1
0.00106987	1	0.00904968	1		0.00335581	1	0.00209217	0	0.004831	0
0.00212178	1	0.0127231	1		0.0160484	1	0.00239609	0	0.00363621	0
0.00367949	0	0.0058314	1		0.0136556	1	0.00368713	0	0.00509005	0
0.00442924	0	0.015	1		0.00556924	1	0.00455972	0	0.00345817	0
0.00353702	0	0.00689853	1		0.00224793	1	0.00338456	0	0.00475874	1
0.00642356	0	0.00808876	0		0.000816067	1	0.0026338	0	0.00243115	0
0.00276198	0	0.0173266	1		0.000720242	1	0.00356859	0	0.00185164	1
0.00579748	0	0.00888773	1		0.00410664	1	0.00237202	1	0.00395313	0
0.00398642	0	0.00812683	1		0.00331165	1	0.00363073	0	0.00496603	0
0.00643482	0	0.00685828	0		0.00197614	0	0.00662307	0	0.00469916	1
0.0019388	0	0.0134877	0		0.00276109	0	0.00305049	1	0.00553968	1
0.00407263	0	0.0155059	0		0.00426663	0	0.00717578	1	0.00535075	0
0.00644749	0	0.0079814	0		0.00120783	0	0.000840136	1	0.00562222	1
0.00199602	0	0.0130162	1		0.00291813	0	0.00889123	0	0.00561945	1
0.0053625	1	0.00665195	0		0.00142307	0	0.00739244	0	0.00862821	0
0.00139731	0	0.00606235	1		0.00206986	0	0.00714276	0	0.00310434	0
0.00701417	0	0.00839258	1		0.00220376	0	0.00882237	0	0.0138505	0
0.00565785	0	0.00914135	1		0.0038619	0	0.00771607	1	0.0109883	0
0.00196478	0	0.00642937	0		0.00362296	0	0.00990461	1	0.00438033	0
0.00626629	0	0.00834846	1		0.00160272	0	0.00666245	0	0.00355297	0
0.00290313	0	0.00741037	1		0.00259873	0	0.00868358	1	0.00458652	0
0.00520099	0	0.00726848	1		0.0017346	0	0.00774866	0	0.00957145	0
0.00406583	1	0.00905686	1		0.000953559	0	0.00388171	1	0.00615318	0
0.0142024	0	0.00673511	1		0.00169128	1	0.0124116	0	0.00418917	0
0.0119151	0	0.00669226	1		0.00100462	0	0.00809562	1	0.00387175	0
0.0201426	1	0.00795677	1		0.00225746	0	0.00578794	0	0.00726699	0
0.00464523	0	0.0231306	0		0.00216034	0	0.00699841	0	0.00448294	0
0.0171948	0	0.0232456	0		0.0140493	1	0.00672831	1	0.00325421	0
0.00925647	0	0.0111929	0		0.0209485	1	0.00801344	0	0.00239107	0
0.00418617	0	0.0128229	0		0.0116736	1	0.00787571	0	0.0075116	0
0.00609041	0	0.00663793	1		0.00182849	0	0.00948533	1	0.00925451	0
0.00622929	0	0.0134888	0		0.0074204	0	0.00447043	0	0.00232734	0
0.00779241	1	0.0160974	0		0.00296727	0	0.00927906	1	0.00486852	0
0.00593676	0	0.0135439	0		0.00994667	1	0.00846317	0	0.00798237	1
0.00302446	0	0.0105278	1		0.00273597	0	0.00736846	0	0.00875888	1
0.00454772	0	0.0124347	0		0.00290344	1	0.00849058	0	0.00369774	0
0.046989	1	0.0303592	0		0.00344421	1	0.00770681	0	0.00374217	0
0.00306601	0	0.0175561	0		0.00265944	0	0.00581307	1	0.00621878	0
0.0377214	0	0.0101725	1		0.0101078	0	0.00762216	1	0.0261239	1
0.00414636	0	0.0123783	1		0.0175592	0	0.00424458	0	0.0095107	0
0.022859	0	0.0161022	0		0.0227709	1	0.0058087	0	0.0210281	0
0.00345859	0	0.0102548	0		0.0047447	0	0.00551353	0	0.0154127	0
0.00494482	0	0.00711165	0		0.0178998	0	0.00798524	0	0.0410961	1
0.0048858	0	0.0162461	0		0.00307171	0	0.00904273	0	0.0111846	0
0.00924679	1	0.00700012	1		0.000865068	0	0.00956994	1	0.00274258	0
0.00398264	0	0.00526686	1		0.0110638	0	0.00964601	1	0.00312281	0
0.0317157	1	0.00722858	0		0.00389422	0	0.00699357	0	0.00304618	0
0.00680299	0	0.0238375	1		0.00216301	0	0.00733829	1	0.00373986	0
0.00625138	0	0.00297629	1		0.00778487	1	0.0064907	1	0.00897588	0
0.0132994	0	0.00998142	0		0.00212192	0	0.0121563	0	0.00625257	0
0.0615912	0	0.0151029	0		0.00847168	0	0.00642144	1	0.0104812	0
0.0552838	0	0.00859525	1		0.00202174	0	0.0101424	0	0.0077604	1
0.00922867	0	0.0156398	1		0.00204805	0	0.0252479	1	0.00183336	0
0.00577344	0	0.0125585	0		0.0291716	1	0.0105173	0	0.00678831	0
0.0048537	0	0.0111986	1		0.00129333	0	0.00815012	0	0.0130218	1
0.0358943	0	0.0125589	1		0.00281773	0	0.00819632	0	0.00859408	1
0.022895	0	0.00607903	0		0.0139205	0	0.0100031	0	0.0100943	0
0.00635315	1	0.00742769	0		0.00161547	0	0.0117386	1	0.0166236	0
0.0107229	0	0.00947636	0		0.0331832	1	0.0127213	1	0.00604912	0
0.0247683	1	0.00845569	0		0.0275257	1	0.0210349	1	0.00392214	0
0.0118497	1	0.0150926	1		0.0260939	1	0.00648037	0	0.00413777	0
0.0291251	1	0.0147372	1		0.00614744	0	0.0092342	0	0.00496852	0
0.0169673	0	0.00962187	1		0.00945331	1	0.00761392	1	0.0199184	0
0.0119109	0	0.0196553	1		0.00514272	1	0.012271	0	0.00824446	0
0.0224441	1	0.00760861	0		0.0235612	1	0.00832089	0	0.00531512	0
0.00767199	1	0.00690851	0		0.0106231	1	0.00962647	0	0.00954083	0
0.00902328	1	0.00523388	0		0.0292753	1	0.0093991	1	0.0132053	0
0.00220859	0	0.00668185	0		0.00217537	1	0.00765777	0	0.0170037	0
0.0129918	1	0.00878966	0		0.0287785	0	0.00693083	0	0.00535764	0
0.0110311	0	0.00817869	1		0.0099417	1	0.00815047	1	0.00458975	0
0.0029635	0	0.00452073	0		0.00165507	1	0.00633218	1	0.00532059	0
0.0173369	1	0.00712982	1		0.00364499	0	0.0113053	1	0.00611883	0
0.00682413	1	0.0145313	0		0.00291574	1	0.00783066	0	0.0145312	0
0.00453914	1	0.0212527	1		0.00869272	1	0.01949	1	0.00249396	0
0.00080472	0	0.00594395	0		0.0255505	1	0.0322724	1	0.0127491	0
0.00225386	0	0.00927122	0		0.0096766	1	0.00717261	0	0.020712	0
0.00180989	1	0.0130914	1		0.00628678	1	0.0133279	1	0.00681204	0
0.00239079	0	0.00900898	0		0.00657519	1	0.00873124	1	0.00168324	0
0.000710019	0	0.0131114	1		0.00208221	1	0.0121088	1	0.00165188	0
0.00220844	1	0.00748105	1		0.00255273	1	0.00680413	0	0.0224939	0
0.00317334	0	0.00716098	1		0.000988369	1	0.00669419	1	0.0137998	0
0.00326278	0	0.00786883	1		0.000130141	0	0.0119753	1	0.00352657	0
0.00125103	0	0.00505483	0		0.000171964	0	0.00613027	0	0.00266287	0
0.00658606	0	0.00812504	0		0.0162271	1	0.0053662	1	0.00822326	0
0.00306104	0	0.00725548	0		0.0011368	1	0.00742999	0	0.0066939	0
0.00532708	0	0.00384363	0		0.00297245	1	0.00783873	0	0.00174623	0
0.00322534	0	0.00643091	1		0.000754572	1	0.0089245	0	0.0068911	0
0.00582679	0	0.0101769	0		0.000515578	0	0.0106416	1	0.0177431	0
0.00310763	0	0.00751061	0		0.000345192	0	0.00537697	0	0.0240651	0
0.00387666	0	0.00601811	0		0.00141246	1	0.010777	0	0.0300131	0
0.00401234	0	0.00562339	0		0.00461288	0	0.00746347	1	0.00309687	0
0.0032668	0	0.00517589	1		0.0250883	1	0.00683773	0	0.0047455	0
0.00762242	0	0.00845277	1		0.00328516	0	0.0181891	1	0.00691598	0
0.00889804	0	0.00660434	1		0.00282217	0	0.00456905	0	0.0264609	0
0.00183992	1	0.00488952	0		0.00383547	0	0.00429092	0	0.0196845	1
0.00509871	0	0.0121068	0		0.00279399	0	0.00720205	0	0.0636741	0
0.00188849	0	0.0126996	1		0.0033885	0	0.00670556	1	0.0241153	0
0.00247159	1	0.0113682	0		0.00426652	0	0.00585225	0	0.0152439	0
0.00262674	0	0.011102	0		0.00345722	0	0.00782	0	0.0447289	0
0.00857547	0	0.0107815	0		0.00571007	0	0.00660168	1	0.0275778	0
0.00171211	0	0.00935504	0		0.00231719	0	0.00862184	0	0.0566413	0
0.00434773	0	0.00608777	0		0.00343525	0	0.00890778	0	0.0265119	1
0.00180815	0	0.0212942	0		0.0021001	0	0.00481759	0	0.00755818	1
0.00417266	0	0.0210939	0		0.00352687	0	0.00653209	0	0.015808	0
0.00414448	0	0.00670106	0		0.00218511	0	0.00820433	1	0.0156565	1
0.00308673	1	0.00710978	0		0.00684585	0	0.00982451	0	0.0551288	0
0.00871707	1	0.00725496	0		0.00302699	0	0.00692238	0	0.0230631	0
0.00470839	0	0.0109908	0		0.00303133	0	0.00384846	0	0.00806971	1
0.00110941	0	0.0101799	1		0.00486588	0	0.00551315	0	0.00695953	1
0.00232524	0	0.011221	1		0.00151199	0	0.00777157	1	0.00376713	1
0.00551985	0	0.0118443	1		0.00306693	0	0.00625372	1	0.0157579	0
0.00371076	0	0.0198124	0		0.00260519	0	0.00808299	0	0.00304502	0
0.0211669	1	0.0124704	1		0.00589593	0	0.00678546	0	0.0104272	0
0.0214411	1	0.0155328	1		0.00482445	0	0.00520471	1	0.00672841	1
0.00242109	1	0.00899323	0		0.00302543	0	0.00490571	0	0.00814028	0
0.00488805	0	0.00826688	0		0.00250497	0	0.00417651	0	0.0107624	0
0.00308483	0	0.0197714	0		0.00290741	0	0.00750686	0	0.0090971	1
0.00943025	0	0.00807947	0		0.00483164	0	0.00500533	1	0.0130386	1
0.00189667	0	0.00657681	0		0.00202512	0	0.00501566	0	0.0143235	1
0.00438407	0	0.0141704	0		0.00563972	0	0.00335939	1	0.0173467	0
0.00875725	0	0.00977151	1		0.00177119	0	0.0107906	1	0.0129573	0
0.0216864	1	0.0198595	0		0.00326069	0	0.00489597	0	0.0042883	1
0.0130432	1	0.0114745	0		0.00314726	0	0.00354187	0	0.00541317	1
0.0059991	0	0.00828069	0		0.00608132	0	0.00355661	0	0.0105236	0
0.044863	1	0.00815285	0		0.00463091	0	0.00241936	0	0.00835534	1
0.0246273	1	0.0129733	0		0.00317806	0	0.00207028	0	0.0125923	0
0.00660697	0	0.00724007	0		0.00559583	0	0.00169667	0	0.00538462	0
0.0189127	1	0.00796936	0		0.00302612	0	0.00217128	0	0.00466994	0
0.0100298	1	0.00351562	1		0.00537803	1	0.00423603	0	0.0065462	0
0.0608106	1	0.00599118	1		0.0235717	1	0.00417475	0	0.00259631	0
0.0229085	0	0.00984165	1		0.00790035	0	0.00357701	0	0.0203994	1
0.0492422	1	0.00362515	0		0.00841316	0	0.00430471	0	0.00561948	1
0.048253	1	0.00560481	1		0.0450933	1	0.00351721	0	0.00909941	0
0.0111037	1	0.00403223	0		0.00293354	0	0.00480025	0	0.0154781	1
0.0267398	0	0.0038845	0		0.0152433	0	0.00465172	0	0.0284045	1
0.0187843	1	0.00405072	1		0.0211458	1	0.00211148	0	0.00720042	1
0.00407319	1	0.00347244	0		0.00817446	0	0.00272645	0	0.02193	0
0.0154285	1	0.0034798	0		0.00513296	1	0.00291096	0	0.00506331	0
0.0161442	1	0.00652949	0		0.0301948	1	0.00263215	0	0.0204943	0
0.00914408	1	0.00434746	1		0.024962	1	0.00582007	0	0.00800705	0
0.00625219	1	0.00334337	0		0.0114268	0	0.00252135	0	0.00733205	0
0.0150791	1	0.00478058	0		0.00708316	1	0.00325641	0	0.00969144	0
0.00791071	1	0.00387182	1		0.0181002	1	0.00422885	0	0.00420217	0
0.00370086	1	0.0023897	1		0.0163376	1	0.00440817	0	0.0103364	0
0.00264437	1	0.00326573	0		0.0102066	1	0.00425196	0	0.00740659	0
0.00325041	1	0.00411338	0		0.00773749	1	0.00868918	0	0.007641	1
0.0481343	1	0.00265062	0		0.00654473	1	0.00468619	1	0.00438059	0
0.00450566	1	0.00544574	1		0.0153719	1	0.0022285	0	0.00353245	0
0.00850326	1	0.00643058	0		0.0119963	1	0.00373737	0	0.00529908	0
0.00038538	0	0.00700383	0		0.00245395	1	0.00531392	1	0.0118083	1
0.00209569	1	0.00315426	0		0.00547917	1	0.00600382	0	0.00404668	0
0.00448104	1	0.00394422	1		0.00485675	1	0.001597	0	0.00625383	0
0.000991831	1	0.00234888	0		0.000897707	1	0.00924787	0	0.00495381	0
0.000990206	1	0.00286123	0		0.00106987	1	0.0047965	1	0.00777722	0
0.00232063	1	0.0058315	0		0.00212178	1	0.0049397	0	0.00195567	0
0.00102346	0	0.00300014	0		0.00367949	0	0.00572527	0	0.00335143	0
0.000898119	0	0.00324985	1		0.00442924	0	0.00257394	1	0.00221518	0
0.00350544	0	0.00312358	1		0.00353702	0	0.009722	1	0.00529739	0
0.00327802	0	0.00461208	0		0.00642356	0	0.00215012	0	0.0545832	0
0.004137	0	0.00433835	0		0.00276198	0	0.00332243	0	0.0270823	0
0.00363999	0	0.00209217	0		0.00579748	0	0.00655845	0	0.0102691	0
0.00279852	0	0.00239609	0		0.00398642	0	0.00661173	0	0.0334331	0
0.00253756	0	0.00368713	0		0.00643482	0	0.00442667	0	0.0296366	0
0.00165663	0	0.00455972	0		0.0019388	0	0.00557877	0	0.0162369	0
0.00190771	0	0.00338456	0		0.00407263	0	0.00624068	0	0.0208428	0
0.00219684	0	0.0026338	0		0.00644749	0	0.00693324	0	0.00653442	0
0.00249564	0	0.00356859	0		0.00199602	0	0.0125666	0	0.0190902	0
0.00371245	0	0.00237202	1		0.0053625	1	0.00846233	0	0.0182254	0
0.00233242	0	0.00363073	0		0.00139731	0	0.00588773	0	0.0254377	1
0.00292127	0	0.00662307	0		0.00701417	0	0.00449579	1	0.0251292	1
0.00257461	0	0.00305049	1		0.00565785	0	0.0154301	1	0.0107202	0
0.00132641	0	0.00717578	1		0.00196478	0	0.0112147	1	0.0073438	1
0.00208264	0	0.000840136	1		0.00626629	0	0.00415715	1	0.0242878	1
0.00302655	0	0.00889123	0		0.00290313	0	0.00755042	1	0.00837606	0
0.00336887	0	0.00739244	0		0.00520099	0	0.0151946	1	0.00108531	0
0.00368655	0	0.00714276	0		0.00406583	1	0.00747215	1	0.00190369	0
0.00146009	0	0.00882237	0		0.0142024	0	0.00437173	1	0.0021137	1
0.00448139	0	0.00771607	1		0.0119151	0	0.0120018	1	0.0128674	0
0.00316899	0	0.00990461	1		0.0201426	1	0.00642599	0	0.00385672	0
0.00215563	0	0.00666245	0		0.00464523	0	0.00194421	1	0.00283452	0
0.00873399	0	0.00868358	1		0.0171948	0	0.011976	1	0.00937568	0
0.00279364	0	0.00774866	0		0.00925647	0	0.00590631	1	0.00542722	0
0.0125895	0	0.00388171	1		0.00418617	0	0.00419947	1	0.00521334	0
0.00439866	0	0.0124116	0		0.00609041	0	0.00556899	0	0.00463369	0
0.0032169	0	0.00809562	1		0.00622929	0	0.00645224	0	0.00667275	0
0.00696701	0	0.00578794	0		0.00779241	1	0.0025707	0	0.00515913	0
0.00340542	0	0.00699841	0		0.00593676	0	0.00714888	1	0.00914811	0
0.00187741	0	0.00672831	1		0.00302446	0	0.00713949	0	0.00423654	0
0.0159626	0	0.00801344	0		0.00454772	0	0.00181945	1	0.0100028	0
0.00288122	0	0.00787571	0		0.046989	1	0.00431467	1	0.0048217	0
0.00170334	0	0.00948533	1		0.00306601	0	0.00615261	0	0.00481674	0
0.0198837	1	0.00447043	0		0.0377214	0	0.00744156	0	0.00524117	1
0.0203045	0	0.00927906	1		0.00414636	0	0.00178104	0	0.00619397	1
0.00332765	0	0.00846317	0		0.022859	0	0.00612846	1	0.00730744	0
0.00397524	0	0.00736846	0		0.00345859	0	0.00509496	0	0.0045992	0
0.0103999	0	0.00849058	0		0.00494482	0	0.00363793	1	0.0120251	0
0.00207287	0	0.00770681	0		0.0048858	0	0.00663499	1	0.0163288	1
0.00715652	0	0.00581307	1		0.00924679	1	0.00495228	0	0.00330439	0
0.00274771	0	0.00762216	1		0.00398264	0	0.00449146	0	0.00771308	0
0.00316597	0	0.00424458	0		0.0317157	1	0.0290309	1	0.0043583	0
0.00276606	0	0.0058087	0		0.00680299	0	0.0119617	1	0.00391857	0
0.011109	0	0.00551353	0		0.00625138	0	0.00805968	0	0.00469357	0
0.0263362	1	0.00798524	0		0.0132994	0	0.0048965	0	0.00839626	0
0.00197288	0	0.00904273	0		0.0615912	0	0.0102221	0	0.00835562	0
0.0214787	0	0.00956994	1		0.0552838	0	0.00543948	0	0.00260833	0
0.0319825	1	0.00964601	1		0.00922867	0	0.00607517	0	0.0161399	0
0.0189886	0	0.00699357	0		0.00577344	0	0.00499328	1	0.00788935	0
0.0346888	0	0.00733829	1		0.0048537	0	0.0114403	1	0.00403184	0
0.0397126	1	0.0064907	1		0.0358943	0	0.00574905	0	0.00655663	0
0.0173589	0	0.0106725	0		0.022895	0	0.00812935	1	0.0160109	0
0.0214119	1	0.0171921	0		0.00635315	1	0.0048474	0	0.00376502	0
0.0487091	0	0.0219638	1		0.0107229	0	0.00357814	0	0.00295578	0
0.00818958	1	0.0223493	0		0.0247683	1	0.00220696	1	0.0109743	1
0.00267643	1	0.00782616	0		0.0118497	1	0.00642776	0	0.00793258	1
0.0194643	1	0.0171654	0		0.0291251	1	0.00865926	0	0.00258138	0
0.0277655	1	0.0144456	0		0.0169673	0	0.00833045	1	0.0034853	0
0.0107589	1	0.00585879	1		0.0119109	0	0.00518535	1	0.00464015	0
0.0237213	0	0.0133821	0		0.0224441	1	0.00428677	0	0.0042563	0
0.0181579	1	0.0166304	0		0.00767199	1	0.00549312	0	0.0076138	1
0.0164885	1	0.0107906	1		0.00902328	1	0.00360725	1	0.00473693	1
0.0181218	1	0.00489597	0		0.00220859	0	0.00643231	0	0.0111974	0
0.0017298	1	0.00354187	0		0.0129918	1	0.00189217	0	0.00493422	0
0.0124066	1	0.00355661	0		0.0110311	0	0.00224382	1	0.0107928	1
0.00680649	1	0.00241936	0		0.0029635	0	0.00643501	0	0.00311822	1
0.00963005	1	0.00207028	0		0.0173369	1	0.00389664	0	0.025305	0
0.0110188	1	0.00169667	0		0.00682413	1	0.00952736	0	0.0163385	0
0.00739603	1	0.00217128	0		0.00453914	1	0.00525298	0	0.0170706	1
0.00620543	1	0.00423603	0		0.00080472	0	0.00228811	0	0.00656542	0
0.000423204	1	0.00417475	0		0.00225386	0	0.00358217	0	0.00548839	0
0.00243275	1	0.00357701	0		0.00180989	1	0.00765585	0	0.0151501	0
0.00234281	1	0.00430471	0		0.00239079	0	0.00333925	0	0.00514862	0
0.00124575	1	0.00351721	0		0.000710019	0	0.00276913	1	0.00461007	1
0.00143517	1	0.00480025	0		0.00220844	1	0.00473818	0	0.00418518	0
0.00124911	0	0.00465172	0		0.00317334	0	0.00420637	0	0.0130443	1
0.00143752	1	0.00211148	0		0.00326278	0	0.00359085	1	0.00900663	0
0.00268311	0	0.00272645	0		0.00125103	0	0.00218982	0	0.00467211	0
0.00537932	0	0.00291096	0		0.00658606	0	0.00107339	0	0.00780172	1
0.0045484	0	0.00263215	0		0.00306104	0	0.00271943	0	0.00823597	0
0.00411091	0	0.00582007	0		0.00532708	0	0.00712954	0	0.0107256	0
0.00469725	0	0.00252135	0		0.00322534	0	0.00218331	0	0.00687102	0
0.00457084	0	0.00325641	0		0.00582679	0	0.00531038	0	0.00395936	0
0.00296421	0	0.00924088	0		0.00310763	0	0.00216312	1	0.0200831	1
0.00208668	0	0.0137903	0		0.00387666	0	0.00220289	0	0.00572411	0
0.00291571	0	0.0118641	0		0.00401234	0	0.00621023	0	0.00705167	0
0.0028508	0	0.0131628	0		0.0032668	0	0.00710711	0	0.0040491	0
0.00139876	0	0.0109132	0		0.00762242	0	0.0140679	0	0.00553726	0
0.00831835	0	0.0149558	0		0.00889804	0	0.00692503	1	0.00619121	1
0.00203344	0	0.00849819	0		0.00183992	1	0.0106664	0	0.00562078	0
0.00462015	0	0.0111581	0		0.00509871	0	0.012017	0	0.00827047	0
0.00448884	0	0.017468	0		0.00188849	0	0.00390854	0	0.0121893	0
0.00240947	0	0.0150134	1		0.00247159	1	0.00562645	0	0.0186661	1
0.00365374	0	0.0122284	1		0.00262674	0	0.0177611	1	0.00858848	1
0.00172901	0	0.00794902	0		0.00857547	0	0.00484934	0	0.0107122	1
0.00301999	0	0.0104033	1		0.00171211	0	0.00767548	0	0.00870745	0
0.00622023	0	0.00963142	0		0.00434773	0	0.00378596	0	0.00747878	1
0.00257156	0	0.00709324	0		0.00180815	0	0.0103864	1	0.0047351	0
0.00460603	0	0.0125076	1		0.00417266	0	0.0159397	0	0.00357231	0
0.00522213	0	0.0116225	1		0.00414448	0	0.00204494	0	0.00581023	0
0.00295822	0	0.00842075	1		0.00308673	1	0.00525749	0	0.00469524	0
0.00250206	0	0.0122282	0		0.00871707	1	0.0071741	0	0.00323144	0
0.0103822	0	0.00664236	0		0.00470839	0	0.0157367	1	0.00384795	0
0.00248299	0	0.0128138	0		0.00110941	0	0.0030619	0	0.00282225	0
0.00370694	0	0.00924536	0		0.00232524	0	0.0142215	1	0.00375741	0
0.0126081	0	0.00959442	1		0.00551985	0	0.00142324	0	0.00505735	0
0.0075603	0	0.0135657	0		0.00371076	0	0.00232499	1	0.00225136	0
0.0064467	0	0.00787477	1		0.0211669	1	0.0222153	1	0.00144659	0
0.00429714	0	0.00868541	1		0.0214411	1	0.00668956	0	0.00193363	0
0.0244591	0	0.00705727	0		0.00242109	1	0.00256196	0	0.00372394	0
0.00468071	0	0.00638997	0		0.00488805	0	0.00116558	1	0.0042924	0
0.00680792	0	0.00457505	0		0.00308483	0	0.00300698	0	0.0090113	0
0.0161468	0	0.0118248	1		0.00943025	0	0.00845401	0	0.00365229	0
0.0111386	0	0.0153177	0		0.00189667	0	0.000574928	1	0.00567277	0
0.00436217	1	0.00789506	0		0.00438407	0	0.00728331	0	0.00940211	1
0.0184821	0	0.0101151	1		0.00875725	0	0.00633544	0	0.00469098	1
0.00862272	0	0.0224449	1		0.0216864	1	0.00250766	1	0.0036205	0
0.00546823	0	0.00510278	0		0.0130432	1	0.00432338	0	0.00514487	0
0.0331796	0	0.00973714	1		0.0059991	0	0.0058357	0	0.00371519	0
0.0037917	0	0.00954339	1		0.044863	1	0.00658208	0	0.00775742	0
0.0338573	1	0.0189194	0		0.0246273	1	0.00243564	0	0.0121716	0
0.0327976	0	0.00737473	1		0.00660697	0	0.00418189	0	0.00358664	0
0.0417055	0	0.011892	0		0.0189127	1	0.00404783	1	0.00604356	1
0.0329056	1	0.0161985	1		0.0100298	1	0.00305345	0	0.00373307	0
0.0261929	0	0.015274	0		0.0608106	1	0.00396814	0	0.00342789	0
0.0217676	0	0.0120195	1		0.0229085	0	0.0036811	0	0.00842497	0
0.00684162	1	0.0101246	0		0.0492422	1	0.00475894	0	0.0103653	0
0.00642277	1	0.0148005	0		0.048253	1	0.00458335	0	0.00253699	0
0.01336	1	0.0123402	0		0.0111037	1	0.00384778	0	0.00437782	0
0.0261617	1	0.0133397	0		0.0267398	0	0.00222502	0	0.0033348	0
0.00262237	1	0.0305443	0		0.0187843	1	0.00306649	0	0.00654384	0
0.00618188	1	0.00435232	0		0.00407319	1	0.00250792	0	0.0042893	0
0.00313425	1	0.00659498	0		0.0154285	1	0.0125151	0	0.011383	0
0.0113324	1	0.00725252	1		0.0161442	1	0.0119418	1	0.0239912	0
0.00324313	1	0.0164648	0		0.00914408	1	0.00255087	0	0.00538362	0
0.0013653	1	0.0083707	0		0.00625219	1	0.00855595	0	0.00350197	0
0.00583415	1	0.0235834	0		0.0150791	1	0.0198595	1	0.0213377	1
0.00306998	1	0.0134053	0		0.00791071	1	0.0214033	1	0.00935207	0
0.000963067	1	0.00493513	0		0.00370086	1	0.00257142	0	0.00175346	0
0.00109513	1	0.00562773	0		0.00264437	1	0.0074151	0	0.004852	0
0.000860735	1	0.00634793	1		0.00325041	1	0.00351182	1	0.0387324	1
0.000508689	0	0.00470479	0		0.0481343	1	0.00169472	0	0.0122994	0
0.00507761	0	0.00465831	1		0.00450566	1	0.00353365	0	0.016796	1
0.00470059	0	0.0068052	0		0.00850326	1	0.0114184	0	0.00353432	0
0.00318864	0	0.0103127	0		0.00038538	0	0.00238012	0	0.00659531	0
0.00579955	0	0.0103401	1		0.00209569	1	0.0017738	0	0.00765782	0
0.00483567	0	0.00464424	1		0.00448104	1	0.00224553	0	0.00749513	0
0.00614274	0	0.013038	0		0.000991831	1	0.00440622	0	0.003558	1
0.00218698	0	0.0166637	0		0.000990206	1	0.0102557	1	0.00575634	1
0.00102291	0	0.00685665	1		0.00232063	1	0.00353234	0	0.00934073	0
0.0133437	0	0.00942299	0		0.00102346	0	0.0222304	1	0.0111445	0
0.00643917	0	0.0104536	0		0.000898119	0	0.00641843	0	0.0251952	1
0.0316471	0	0.0125402	0		0.00350544	0	0.0160915	0	0.00496499	1
0.00325426	0	0.0141092	0		0.00327802	0	0.0139244	0	0.0180848	1
0.00392954	0	0.0119994	0		0.004137	0	0.0041813	1	0.0137853	1
0.00292799	0	0.00341896	0		0.00363999	0	0.00513788	0	0.00550109	1
0.0081461	0	0.00945053	1		0.00279852	0	0.0200588	0	0.00404864	1
0.00348801	0	0.00678199	1		0.00253756	0	0.00503552	0	0.00670901	0
0.00417024	0	0.00843646	0		0.00165663	0	0.00704718	0	0.00722092	0
0.0078395	0	0.0277642	1		0.00190771	0	0.0073287	1	0.00615967	0
0.0206592	0	0.0197048	1		0.00219684	0	0.000965841	1	0.0128244	1
0.000587037	0	0.00663693	0		0.00249564	0	0.0048146	0	0.00588938	0
0.00345489	0	0.00877687	0		0.00371245	0	0.00446104	0	0.00369724	0
0.00374828	0	0.0129902	1		0.00233242	0	0.000621062	1	0.00282015	0
0.00722759	0	0.00521243	0		0.00292127	0	0.00475534	0	0.00541312	0
0.00492174	0	0.00638735	1		0.00257461	0	0.000309079	1	0.00379897	0
0.00396545	0	0.00519305	0		0.00132641	0	0.00191493	1	0.0176483	0
0.00752726	0	0.00993654	1		0.00208264	0	0.00070097	1	0.00986478	0
0.00684615	0	0.010905	1		0.00302655	0	0.00423208	0	0.00696467	0
0.0120553	0	0.00809338	0		0.00336887	0	0.00533384	0	0.00200638	0
0.00227057	0	0.00705333	0		0.00368655	0	0.00576106	0	0.0108748	0
0.00834884	0	0.00443797	0		0.00146009	0	0.000124806	1	0.00444291	0
0.00810347	0	0.0080664	0		0.00448139	0	0.006918	0	0.00224464	0
0.00516048	0	0.010762	1		0.00316899	0	0.00708238	0	0.00576338	0
0.0252354	0	0.0173131	1		0.00215563	0	0.00529715	0	0.0020395	0
0.0146002	0	0.0201839	0		0.00873399	0	0.00403501	0	0.00590687	0
0.00400894	0	0.0057877	0		0.00279364	0	0.034805	0	0.00638466	1
0.0243129	0	0.00579784	0		0.0125895	0	0.00120577	1	0.00194343	0
0.0124677	0	0.00354414	1		0.00439866	0	0.00278829	1	0.00635137	0
0.00941112	0	0.00458545	0		0.0032169	0	0.0025166	0	0.00292685	0
0.00532702	0	0.00449017	0		0.00696701	0	0.00600335	0	0.00635524	0
0.00145953	0	0.013254	0		0.00340542	0	0.00458501	0	0.00353933	0
0.00507638	1	0.00657334	0		0.00187741	0	0.00276862	1	0.00133322	0
0.00432958	0	0.00678687	0		0.0159626	0	0.00323058	1	0.00701339	0
0.00391121	0	0.00544981	0		0.00288122	0	0.00842027	0	0.0051933	1
0.00527173	0	0.00544541	1		0.00170334	0	0.000937558	1	0.00205526	0
0.0170633	0	0.00401371	1		0.0198837	1	0.00448284	0	0.00473518	0
0.0555903	0	0.00444689	1		0.0203045	0	0.00344204	0	0.00493858	0
0.00886344	0	0.0191635	1		0.00332765	0	0.0194366	1	0.00716589	0
0.0224025	0	0.0197123	1		0.00397524	0	0.00231292	0	0.0179921	0
0.0125698	0	0.00571615	1		0.0103999	0	0.00160502	0	0.0285451	0
0.00719843	0	0.0116002	0		0.00207287	0	0.00343596	0	0.00841485	1
0.0188669	1	0.0122648	0		0.00715652	0	0.00241457	0	0.0527937	0
0.0111144	1	0.00688547	0		0.00274771	0	0.0187531	1	0.0541926	0
0.0117447	0	0.00876192	0		0.00316597	0	0.0158547	0	0.0177724	0
0.00614411	1	0.0058749	0		0.00276606	0	0.00397544	0	0.00548639	1
0.0134769	1	0.0168491	1		0.011109	0	0.0161972	0	0.0100522	0
0.0261053	0	0.0110951	1		0.0263362	1	0.00205391	1	0.0210579	0
0.0080491	1	0.0123282	1		0.00197288	0	0.0146872	1	0.0101863	0
0.00277432	1	0.00785823	0		0.0214787	0	0.00544853	0	0.00539408	0
0.000705272	0	0.00589584	1		0.0319825	1	0.00590346	0	0.0101475	0
0.0118486	1	0.0112249	0		0.0189886	0	0.00170128	0	0.00216609	0
0.00182562	0	0.00651079	0		0.0346888	0	0.00494164	0	0.0125982	0
0.0048036	1	0.0067349	0		0.0397126	1	0.00431806	0	0.0226881	0
0.000348702	0	0.00601974	1		0.0173589	0	0.0159549	0	0.0163447	0
0.00139482	1	0.00448551	0		0.0214119	1	0.00866218	0	0.0105961	0
0.00284045	0	0.00492402	0		0.0487091	0	0.00205628	1	0.0245328	0
0.000781039	1	0.00712906	1		0.00818958	1	0.00556376	0	0.00587144	0
0.00572521	0	0.0120805	1		0.00267643	1	0.0073747	0	0.00884792	0
0.00361402	1	0.0105964	0		0.0194643	1	0.012889	1	0.00601114	0
0.00501802	0	0.00907688	0		0.0277655	1	0.00317229	0	0.0133702	0
0.00456784	0	0.0138597	1		0.0107589	1	0.00648362	0	0.00751691	0
0.00197925	0	0.00808846	0		0.0237213	0	0.00501084	0	0.0291184	0
0.00576906	0	0.0112106	1		0.0181579	1	0.0068645	0	0.00826897	1
0.00695149	0	0.00906132	0		0.0164885	1	0.00676006	0	0.0128693	0
0.00630968	0	0.00643684	0		0.0181218	1	0.00958032	0	0.0037072	0
0.0040585	0	0.00522161	1		0.0017298	1	0.00574255	0	0.019367	1
0.00436101	0	0.00619268	1		0.0124066	1	0.00879184	0	0.0015065	1
0.00745754	0	0.00592915	1		0.00680649	1	0.00663689	0	0.00971091	0
0.00361154	1	0.0151466	0		0.00963005	1	0.00167801	1	0.00348325	0
0.00519117	0	0.0029093	1		0.0110188	1	0.00303264	0	0.00383559	0
0.00202624	0	0.00626343	0		0.00739603	1	0.00380194	0	0.0021899	0
0.00366727	0	0.00715587	0		0.00620543	1	0.00296505	1	0.0199636	1
0.00760199	0	0.00755792	0		0.000423204	1	0.0010399	1	0.00359112	0
0.00605402	0	0.00682738	0		0.00243275	1	0.00899256	0	0.00246205	0
0.00517699	0	0.00699912	1		0.00234281	1	0.000128366	0	0.00129223	1
0.0045302	0	0.0045557	1		0.00124575	1	0.000587742	0	0.00295949	0
0.00311422	1	0.00478721	1		0.00143517	1	0.0133965	1	0.00215426	0
0.00746602	0	0.00533942	1		0.00124911	0	0.00270235	0	0.00315821	0
0.00193515	0	0.0131017	0		0.00143752	1	0.00106502	0	0.00781002	0
0.00553103	0	0.0129014	0		0.00261203	0	0.000470634	0	0.00558953	0
0.0123997	1	0.0153505	0		0.00404573	0	0.00157436	0	0.00610367	0
0.0134945	1	0.0223339	0		0.00288015	0	0.00222345	0	0.00264943	0
0.00992921	0	0.0212768	0		0.00228347	0	0.00443654	0	0.00349456	0
0.0077052	0	0.00622291	0		0.0150058	0	0.0024172	0	0.0242441	0
0.00548976	0	0.0139368	1		0.00686081	0	0.00161522	0	0.00472964	0
0.00179115	0	0.0172031	0		0.00142755	0	0.000787862	0	0.0046692	0
0.00428508	0	0.0113458	0		0.00615469	0	0.00126267	0	0.00492126	0
0.00739895	0	0.0202662	0		0.0246945	0	0.000401964	0	0.00355209	0
0.00991569	0	0.00680062	0		0.00396726	0	0.00107282	0	0.0191341	0
0.00709379	0	0.00753713	1		0.00753335	1	0.00122202	0	0.0311707	0
0.00501891	1	0.00970246	1		0.0345507	0	0.00417645	0	0.00303557	0
0.0390446	1	0.00666684	1		0.00865879	0	0.00315135	0	0.00430914	0
0.00239542	0	0.00922479	0		0.0136859	0	0.00131487	0	0.0333067	1
0.00677411	0	0.00467716	1		0.0351321	0	0.00244085	0	0.0284015	1
0.0121874	1	0.00740944	1		0.0261179	0	0.000797308	0	0.017712	1
0.0118081	1	0.00207914	0		0.016842	0	0.00248702	0	0.0141537	0
0.0323555	1	0.0153528	0		0.0133555	0	0.00820118	0	0.0214252	1
0.0338104	1	0.00397195	1		0.00665218	1	0.00715523	0	0.0183125	1
0.0103754	1	0.00639684	1		0.00969768	1	0.000405406	0	0.0302808	0
0.00631579	1	0.006625	1		0.0256547	0	0.0018879	0	0.0241124	0
0.00354955	1	0.0118679	0		0.00761454	0	0.00203736	0	0.0247077	0
0.00837006	1	0.0102449	1		0.00343183	0	0.00109142	0	0.0291976	1
0.0121353	1	0.0128706	1		0.0165319	0	0.00278317	0	0.0211296	0
0.0250602	1	0.0388605	1		0.00817285	0	0.00286114	0
0.0233385	1	0.0330952	0		0.00240607	0	0.00133709	0
0.0044174	1	0.0380958	1		0.0144587	0	0.00254163	0
0.00246918	0	0.00977985	0		0.00470978	0	0.00343948	0
0.00265499	1	0.00694148	0		0.00532778	0	0.00329725	0
0.0261779	1	0.0220186	1		0.0140227	0	0.00187309	0
0.00157495	1	0.010809	0		0.00940651	0	0.00540297	0
0.00167693	1	0.0211433	0		0.0151689	0	0.00131476	0
0.00236591	1	0.0228869	0		0.0154527	0	0.00121455	0
0.000467307	0	0.0117469	1		0.0145737	0	0.00516109	0
0.00435663	1	0.0100913	0		0.0116408	0	0.0061422	0
0.00114989	1	0.00699091	1		0.0111107	0	0.00154127	0
0.00104009	0	0.0162844	1		0.0103148	0	0.000765002	0
0.00199719	1	0.0100591	1		0.00846028	0	0.00340887	0
0.00204168	0	0.00898364	0		0.0185922	0	0.00153567	0
0.00637144	0	0.00722101	1		0.00514338	0	0.00416566	0
0.00480706	0	0.0209415	0		0.00821473	0	0.0111945	0
0.00549957	0	0.0148286	1		0.0110871	0	0.000897464	0
0.00127129	1	0.0217922	0		0.00810479	0	0.00208116	0
0.00127896	0	0.0169223	0		0.00910158	1	0.00109105	0
0.00125037	0	0.0403161	0		0.00586935	0	0.00126929	0
0.00355755	0	0.0108919	0		0.00873775	0	0.00319459	0
0.00127264	0	0.00752141	0		0.00594318	0	0.00205734	0
0.00343211	0	0.0203369	0		0.000486368	0	0.00300284	0
0.00379965	0	0.0101076	0		0.0114377	0	0.00462636	0
0.00289594	0	0.0223189	0		0.00846293	0	0.00278592	0
0.00112026	0	0.0265829	0		0.0103688	0	0.0130005	0
0.00191354	0	0.0200381	0		0.00361412	0	0.00749473	0
0.00453782	0	0.015468	0		0.0342854	0	0.00959064	0
0.00962552	0	0.0230207	0		0.00554704	0	0.00492043	0
0.00279165	0	0.0232491	1		0.00407065	0	0.00189983	0
0.00415077	0	0.0143737	0		0.00776024	0	0.0034969	0
0.00175432	0	0.0109578	1		0.00748509	0	0.00981298	0
0.00690725	0	0.00128794	0		0.00367742	0	0.0218155	0
0.00492161	0	0.0236296	0		0.00420654	1	0.00716286	0
0.00325926	0	0.00732135	0		0.00512697	0	0.00257033	0
0.00605318	0	0.020493	0		0.000702671	0	0.00149481	0
0.0104578	0	0.00598692	0		0.00288994	0	0.00109246	0
0.00225129	1	0.00534343	0		0.00394134	0	0.00204544	0
0.00149276	0	0.00179918	0		0.00372807	0	0.0178273	0
0.00628151	0	0.0151783	0		0.00727534	0	0.00208455	1
0.0386321	1	0.0273189	0		0.00309252	0	0.00431839	1
0.00555425	0	0.0122412	0		0.00606724	0	0.00433157	0
0.0100318	1	0.0124084	0		0.0013277	0	0.00051349	0
0.00750518	0	0.0236468	0		0.00188842	0	9.8248e-05	0
0.00805895	0	0.0126175	1		0.00346561	0	0.000195729	0
0.00353403	0	0.01931	0		0.00475258	0	0.000562314	0
0.0105444	0	0.0173273	0		0.00366076	0	0.00339143	0
0.0120036	1	0.00921504	0		0.00337244	0	0.020902	1
0.00577298	0	0.0160065	0		0.00140194	0	0.00226893	0
0.00182705	0	0.0208467	1		0.00580964	0	0.00406064	0
0.00664348	0	0.0213122	0		0.00173269	0	0.00378874	0
0.00996538	1	0.0203478	0		0.00566299	0	0.00199753	0
0.00111214	0	0.0172122	0		0.00329823	0	0.00356605	0
0.00452869	0	0.015436	0		0.00431452	0	0.00117782	0
0.00790959	0	0.0032315	0		0.00532157	0	0.00121885	0
0.0166639	0	0.0163211	0		0.00107956	0	0.00151734	0
0.00867093	0	0.0193046	0		0.00261771	0	0.00591104	0
0.0105247	0	0.0142936	0		0.00334921	0	0.00341097	0
0.00961932	1	0.00024362	0		0.00308594	0	0.00509497	0
0.020404	0	0.0171645	0		0.00201127	0	0.00110142	0
0.021037	0	0.00885072	0		0.0052208	0	0.00608987	0
0.00295891	0	0.0160768	0		0.00655711	0	0.000978714	0
0.00781104	1	0.0171499	0		0.00115848	0	0.000925271	0
0.01085	0	0.00134134	0		0.00243318	0	0.000675802	0
0.00273617	0	0.0032885	1		0.00133356	0	0.00176138	0
0.0232993	0	0.0179619	0		0.00586439	0	0.00109405	0
0.0197865	1	0.0159026	0		0.00356492	0	0.00211319	0
0.00878788	0	0.00556205	1		0.00317133	0	0.00455027	0
0.0233486	1	0.00520814	1		0.00200158	0	0.00424541	0
0.00842657	0	0.0054413	0		0.00339628	0	0.00447084	0
0.00373645	1	0.00527382	1		0.00385191	1	0.00293428	0
0.041551	1	0.00705559	1		0.00265028	0	0.00185235	0
0.021188	1	0.0024599	0		0.00408984	0	0.00261987	0
0.00636887	1	0.00278723	0		0.00144622	0	0.00862258	0
0.00537983	0	0.00371787	0		0.0177657	1	0.00188297	0
0.00247116	0	0.00661553	1		0.00499857	0	0.000977031	0
0.00506344	1	0.00427781	1		0.00351107	0	0.0148814	0
0.00921333	1	0.00287547	0		0.0167365	0	0.0115407	0
0.00153502	0	0.00266123	0		0.00251113	0	0.0127039	0
0.00598068	1	0.0047478	0		0.00325327	0	0.0355166	0
0.00281359	1	0.00642373	0		0.00306873	0	0.0365899	0
0.00237439	1	0.00562805	0		0.00311125	0	0.0120751	0
0.0241337	0	0.00328572	0		0.00327297	0	0.0130991	1
0.014406	0	0.00649694	1		0.0260804	1	0.0244554	0
0.0162906	0	0.00212093	0		0.0205279	0	0.00255489	0
0.0264565	0	0.00477832	0		0.0085672	1	0.0228724	0
0.0113053	0	0.00404099	1		0.0104638	1	0.00276305	0
0.0101116	1	0.0120198	0		0.0280453	0	0.00717212	0
0.00881657	0	0.00960173	0		0.0339558	0	0.000541295	0
0.00874252	0	0.00973808	0		0.00725953	0	0.00474409	0
0.00676996	0	0.0230949	0		0.00191863	0	0.030769	1
0.0122508	0	0.0100473	0		0.00535304	0	0.00173399	1
0.0113056	0	0.0137202	0		0.00580261	1	0.00178205	1
0.0144354	0	0.00873375	0		0.000651872	0	0.000734622	0
0.0119982	0	0.0089901	0		0.00325566	1	0.00143791	0
0.0093446	0	0.00724738	0		0.00373669	0	0.00169476	0
0.0241897	0	0.00954881	0		0.0334586	1	0.00073753	0
0.0104702	0	0.012611	0		0.00543037	1	0.000578118	1
0.00617609	0	0.010344	0		0.00586555	1	0.00020516	0
0.00950879	0	0.00846208	0		0.010614	1	0.00467513	0
0.00740034	0	0.0142883	0		0.00360343	1	0.00328358	0
0.0324856	0	0.0139801	0		0.00432034	1	0.00799719	0
0.00840868	0	0.010622	0		0.00539615	0	0.00278096	0
0.0160072	0	0.00889844	0		0.00340855	1	0.00258455	0
0.00990384	0	0.00578633	0		0.00493308	1	0.00166096	0
0.0140991	1	0.0115887	0		0.00179391	0	0.00507867	0
0.012917	0	0.0111451	0		0.00298243	1	0.0047528	0
0.00561541	0	0.0106299	0		0.0149161	1	0.00310623	0
0.00257687	0	0.0112685	0		0.000470556	1	0.00254327	0
0.00384114	1	0.00785235	1		0.00336632	0	0.00285608	0
0.00750397	1	0.010368	0		0.00739813	0	0.00446787	0
0.0142237	0	0.00417251	0		0.00580846	0	0.00408109	0
0.0119341	0	0.00870149	0		0.00517046	0	0.00791725	0
0.00727534	0	0.00541769	0		0.00638395	0	0.00303152	0
0.00309252	0	0.00506834	1		0.00172013	0	0.00418956	0
0.00606724	0	0.00614484	1		0.00348481	0	0.00373439	0
0.0013277	0	0.00584158	0		0.00324595	0	0.00154977	0
0.00188842	0	0.0038334	1		0.00511702	0	0.00509391	0
0.00346561	0	0.00589102	0		0.0130854	0	0.00365815	0
0.00475258	0	0.0100378	0		0.00285946	0	0.00197468	0
0.00366076	0	0.00419774	0		0.0103772	0	0.00466704	0
0.00337244	0	0.0147995	1		0.0139244	0	0.00463394	0
0.00140194	0	0.00451765	0		0.00180936	0	0.00278962	0
0.00580964	0	0.00292425	1		0.00367358	0	0.0057357	0
0.00173269	0	0.00407306	1		0.00337602	0	0.00420107	0
0.00566299	0	0.00634609	1		0.00430855	0	0.00455211	0
0.00329823	0	0.00414728	0		0.0110086	0	0.0157047	0
0.00431452	0	0.0121544	1		0.00478066	0	0.0258368	0
0.00532157	0	0.00554401	1		0.00745552	0	0.00424379	0
0.00107956	0	0.00366169	0		0.00906146	0	0.00558605	0
0.00261771	0	0.0102455	1		0.00631418	0	0.00519465	0
0.00334921	0	0.00489318	1		0.00783078	0	0.00700997	0
0.00308594	0	0.00154446	0		0.0023945	0	0.00267059	0
0.00201127	0	0.00861357	1		0.00661792	0	0.00277576	0
0.0052208	0	0.00252402	0		0.0205391	0	0.00760392	0
0.00655711	0	0.00219886	0		0.00554596	0	0.0096756	0
0.00115848	0	0.00334127	0		0.0205986	1	0.00423448	0
0.00243318	0	0.00408498	1		0.00653813	1	0.00175472	0
0.00133356	0	0.0259929	1		0.00959201	0	0.0253754	1
0.00586439	0	0.00455964	0		0.0219221	0	0.039756	1
0.00356492	0	0.00270289	1		0.00188094	0	0.00847605	0
0.00317133	0	0.00308702	0		0.00667862	0	0.0409564	1
0.00200158	0	0.00449925	1		0.00390698	0	0.00227958	0
0.00339628	0	0.00885729	1		0.0139561	0	0.00794927	1
0.00385191	1	0.00287937	0		0.0207207	1	0.0189376	1
0.00265028	0	0.00476909	0		0.00856468	1	0.0336137	1
0.00408984	0	0.00212889	0		0.00934283	1	0.0162532	0
0.00144622	0	0.00590864	0		0.0216984	1	0.0307704	1
0.0177657	1	0.00294632	1		0.0147224	1	0.0112086	0
0.00499857	0	0.00353299	0		0.00505479	1	0.00811777	0
0.00351107	0	0.00394158	0		0.0175411	1	0.0147107	1
0.0167365	0	0.00385004	0		0.0136595	1	0.0021777	1
0.00251113	0	0.00559761	1		0.0122486	1	0.00704036	1
0.00325327	0	0.00256197	0		0.0141532	1	0.00913258	0
0.00306873	0	0.00260967	1		0.0145267	1	0.0100129	1
0.00311125	0	0.0038811	0		0.00666679	1	0.0147385	0
0.00327297	0	0.012803	0		0.00824657	1	0.0106664	1
0.0260804	1	0.0122092	0		0.00285083	1	0.00184701	1
0.0205279	0	0.0125511	0		0.000873114	1	0.0119129	0
0.0085672	1	0.0134291	0		0.00130339	0	0.00431938	1
0.0104638	1	0.0167342	0		0.00318729	0	0.00172593	1
0.0280453	0	0.00890833	0		0.00357952	0	0.0003638	1
0.0339558	0	0.0100791	0		0.00238058	0	0.00269514	1
0.00725953	0	0.00838779	0		0.00235589	0	0.00199956	1
0.00191863	0	0.0161179	0		0.00195748	0	0.00195138	0
0.00535304	0	0.012683	0		0.0028292	0	0.00782608	0
0.00580261	1	0.0104361	0		0.00366457	0	0.00580354	0
0.000651872	0	0.00826589	0		0.00127116	0	0.00255751	0
0.00325566	1	0.00732689	1		0.00168292	0	0.000983364	0
0.00373669	0	0.0155405	0		0.00118102	0	0.00205605	0
0.0334586	1	0.00962172	0		0.00197294	0	0.0072879	0
0.00543037	1	0.0134765	0		0.00145597	0	0.0137895	0
0.00586555	1	0.00956535	0		0.00302083	0	0.00115758	0
0.010614	1	0.0182396	1		0.0016883	0	0.00367123	0
0.00360343	1	0.0129141	0		0.00490173	0	0.00758512	0
0.00432034	1	0.00584286	0		0.00241734	0	0.00858679	0
0.00539615	0	0.0114106	0		0.00197274	0	0.00184317	0
0.00340855	1	0.00927193	0		0.00121309	0	0.00142982	0
0.00493308	1	0.0127586	1		0.00354333	0	0.00980938	0
0.00179391	0	0.0108606	1		0.00164479	0	0.00978318	0
0.00298243	1	0.0126608	0		0.00135927	0	0.00398495	0
0.0149161	1	0.0136328	1		0.00333937	0	0.00314363	0
0.000470556	1	0.00961457	0		0.00179975	0	0.00224549	0
0.00336632	0	0.0120844	1		0.00313398	0	0.00813982	0
0.00739813	0	0.00678268	0		0.00312839	0	0.0010959	0
0.00580846	0	0.0120405	0		0.01562	0	0.00544275	0
0.00517046	0	0.00687207	0		0.00191143	0	0.00657705	0
0.00638395	0	0.00592427	0		0.0141379	0	0.000862587	0
0.00172013	0	0.00320738	1		0.00349917	0	0.00223125	0
0.00348481	0	0.0119901	1		0.00295856	0	0.00479363	0
0.00324595	0	0.0111661	1		0.00368363	0	0.00637091	0
0.00511702	0	0.0116679	1		0.000866453	0	0.00994347	0
0.0130854	0	0.0128095	1		0.00707744	0	0.0231939	0
0.00285946	0	0.00683085	0		0.0106061	0	0.00104968	0
0.0103772	0	0.0074193	0		0.0112251	0	0.0135384	0
0.0139244	0	0.0114585	0		0.019603	0	0.00528068	0
0.00180936	0	0.0190467	0		0.00223217	0	0.00589871	0
0.00367358	0	0.0102982	1		0.00216054	0	0.00301263	0
0.00337602	0	0.0105806	0		0.00878179	0	0.00341962	0
0.00430855	0	0.0051707	0		0.0106777	0	0.0129443	0
0.0110086	0	0.00463327	0		0.00513985	0	0.00562225	0
0.00478066	0	0.0108412	0		0.00243961	0	0.00221635	0
0.00745552	0	0.00597868	0		0.00188016	0	0.00600441	0
0.00906146	0	0.0044883	0		0.00828514	0	0.0279374	1
0.00631418	0	0.0137239	1		0.0348418	1	0.0412918	1
0.00783078	0	0.0102275	0		0.045047	1	0.0027609	0
0.0023945	0	0.00846876	1		0.00149705	0	0.0139179	0
0.00661792	0	0.00792702	0		0.00911233	0	0.0101255	0
0.0205391	0	0.00466101	0		0.0407412	1	0.0212052	1
0.00554596	0	0.00936352	1		0.00190782	0	0.00697391	0
0.0205986	1	0.0137681	1		0.0079015	1	0.0141322	0
0.00653813	1	0.00795224	0		0.00875863	0	0.013229	0
0.00959201	0	0.00331372	1		0.00320945	1	0.0196851	0
0.0219221	0	0.00361587	0		0.0169231	0	0.0224775	0
0.00188094	0	0.0157323	0		0.000265213	0	0.0291856	0
0.00667862	0	0.00726267	0		0.0234029	1	0.027764	0
0.00390698	0	0.00579672	0		0.014403	1	0.0219684	1
0.0139561	0	0.0112111	0		0.00448858	0	0.0208178	0
0.0207207	1	0.00640399	1		0.00245639	0	0.0126086	1
0.00856468	1	0.00619003	1		0.00132152	1	0.0130649	1
0.00934283	1	0.0123317	1		0.000902098	0	0.00121759	1
0.0216984	1	0.00517137	0		0.0324752	1	0.00274799	1
0.0147224	1	0.00897029	1		0.000757333	0	0.000891477	1
0.00505479	1	0.00520775	1		0.000911919	0	0.00144443	1
0.0175411	1	0.00514572	1		0.0121009	1	0.000845244	0
0.0136595	1	0.00771638	1		0.00230349	1	0.00135807	0
0.0122486	1	0.00698669	0		0.00148439	0	0.00266291	0
0.0141532	1	0.0079052	0		0.00602541	1	0.000487253	0
0.0145267	1	0.00332541	0		0.0143883	1	0.00190186	0
0.00666679	1	0.00617586	0		0.00226346	1	0.00221417	0
0.00824657	1	0.00765284	1		0.000658814	1	0.00173816	0
0.00285083	1	0.00641824	1		0.0167138	1	0.00402268	0
0.000873114	1	0.00328726	0		0.000833903	0	0.00118767	0
0.00130339	0	0.00866588	0		0.000650967	1	0.00448691	0
0.00318729	0	0.00526631	0		0.00135016	1	0.00283539	0
0.00357952	0	0.00460079	1		0.00316417	0	0.00238809	0
0.00238058	0	0.00559416	1		0.00258916	0	0.00260826	0
0.00235589	0	0.00538954	0		0.00851253	0	0.00330738	0
0.00195748	0	0.00199277	0		0.00201064	0	0.00252934	0
0.0028292	0	0.00457893	0		0.00152798	0	0.00349371	0
0.00366457	0	0.00394308	0		0.00144071	0	0.00169501	0
0.00127116	0	0.0040874	0		0.00244487	0	0.00241365	0
0.00168292	0	0.0024017	1		0.00643407	0	0.00324023	0
0.00118102	0	0.004831	0		0.000988136	0	0.00102924	0
0.00197294	0	0.00363621	0		0.00379363	0	0.0016382	0
0.00145597	0	0.00509005	0		0.00134703	0	0.00106782	0
0.00302083	0	0.00345817	0		0.0144925	0	0.00245911	0
0.0016883	0	0.00475874	1		0.00311587	0	0.00140114	0
0.00490173	0	0.00243115	0		0.00174648	0	0.00462221	0
0.00241734	0	0.00185164	1		0.00136188	0	0.00218775	0
0.00197274	0	0.00395313	0		0.00204501	0	0.00968434	0
0.00121309	0	0.00496603	0		0.0015422	0	0.000844347	0
0.00354333	0	0.00469916	1		0.00138196	0	0.0023363	0
0.00164479	0	0.00553968	1		0.00262386	0	0.00366672	0
0.00135927	0	0.00535075	0		0.001806	0	0.00242968	0
0.00333937	0	0.00562222	1		0.00193413	0	0.011435	1
0.00179975	0	0.00561945	1		0.00262431	0	0.00160088	0
0.00313398	0	0.00862821	0		0.00358311	0	0.0064765	1
0.00312839	0	0.00310434	0		0.0019599	0	0.0379786	0
0.01562	0	0.0138505	0		0.00226343	0	0.00071216	0
0.00191143	0	0.0109883	0		0.00187558	0	0.0184253	0
0.0141379	0	0.00438033	0		0.000756226	0	0.0302371	0
0.00349917	0	0.00355297	0		0.000880559	0	0.00138594	0
0.00295856	0	0.00458652	0		0.00202206	0	0.0151161	0
0.00368363	0	0.00957145	0		0.00105692	0	0.0571724	0
0.000866453	0	0.00615318	0		0.00119101	0	0.00152232	0
0.00707744	0	0.00418917	0		0.00118458	0	0.00857712	0
0.0106061	0	0.00387175	0		0.00186507	0	0.00123977	0
0.0112251	0	0.00726699	0		0.00422794	0	0.00246091	0
0.019603	0	0.00448294	0		0.00364646	0	0.00110741	0
0.00223217	0	0.00325421	0		0.00208324	0	0.0259964	0
0.00216054	0	0.00239107	0		0.00113752	0	0.0274989	1
0.00878179	0	0.0075116	0		0.00100441	0	0.00416299	0
0.0106777	0	0.00925451	0		0.00196059	0	0.0159595	1
0.00513985	0	0.00232734	0		0.00144988	0	0.00976633	0
0.00243961	0	0.00486852	0		0.00401045	0	0.0130892	0
0.00188016	0	0.00798237	1		0.00145898	0	0.00614346	1
0.00828514	0	0.00875888	1		0.0011165	0	0.0031712	0
0.0348418	1	0.00369774	0		0.0107245	0	0.00191112	0
0.045047	1	0.00374217	0		0.00220089	0	0.0261322	0
0.00149705	0	0.00621878	0		0.00670187	0	0.0352367	1
0.00911233	0	0.0261239	1		0.00221748	0	0.0219729	1
0.0407412	1	0.0095107	0		0.0104522	0	0.0172	0
0.00190782	0	0.0210281	0		0.00307342	0	0.0357312	1
0.0079015	1	0.0154127	0		0.00466341	0	0.0086795	1
0.00875863	0	0.0410961	1		0.0325492	0	0.00511358	1
0.00320945	1	0.0111846	0		0.0112034	0	0.0159376	1
0.0169231	0	0.00274258	0		0.0065839	0	0.0121087	0
0.000265213	0	0.00312281	0		0.00607892	0	0.00395503	0
0.0234029	1	0.00304618	0		0.011039	0	0.00637084	0
0.014403	1	0.00373986	0		0.00291403	0	0.00442431	1
0.00448858	0	0.00897588	0		0.00163768	0	0.0100238	0
0.00245639	0	0.00625257	0		0.0116188	0	0.010382	1
0.00132152	1	0.0104812	0		0.0133642	0	0.00261292	1
0.000902098	0	0.0077604	1		0.0272556	0	0.0135891	1
0.0324752	1	0.00183336	0		0.00653237	0	0.00484334	0
0.000757333	0	0.00678831	0		0.022814	1	0.00314961	0
0.000911919	0	0.0130218	1		0.0246852	0	0.0126082	1
0.0121009	1	0.00859408	1		0.00229055	0	0.00214491	1
0.00230349	1	0.0100943	0		0.0147804	1	0.00718318	1
0.00148439	0	0.0166236	0		0.00524549	0	0.00278974	1
0.00602541	1	0.00304502	0		0.0258421	1	0.000938106	1
0.0143883	1	0.0104272	0		0.00517817	0	0.00213971	0
0.00226346	1	0.00672841	1		0.0146457	0	0.00079976	1
0.000658814	1	0.00814028	0		0.00819778	1	0.00362539	1
0.0167138	1	0.0107624	0		0.0074446	0	0.00118229	0
0.000833903	0	0.0090971	1		0.00547646	1	0.00335088	0
0.000650967	1	0.0130386	1		0.00423994	0	0.00812772	0
0.00135016	1	0.0143235	1		0.00139379	1	0.0084682	0
0.00351579	0	0.0173467	0		0.00377394	0	0.00479416	0
0.00164758	0	0.0129573	0		0.00994035	1	0.00666663	0
0.00388594	0	0.0042883	1		0.007738	0	0.00532648	0
0.00725719	1	0.00541317	1		0.0043063	1	0.00415122	1
0.00142668	0	0.0105236	0		0.0028482	1	0.00606171	0
0.0073856	0	0.00835534	1		0.00326983	1	0.00115593	0
0.00218011	0	0.0125923	0		0.00683948	1	0.00403896	0
0.00514139	0	0.00538462	0		0.00230258	1	0.00506121	0
0.00394765	0	0.00466994	0		0.00246117	1	0.0341595	0
0.0221361	0	0.0065462	0		0.00138274	1	0.00499684	0
0.00976286	0	0.00259631	0		0.00248921	1	0.00427061	0
0.00253911	1	0.0203994	1		0.0041674	1	0.00153675	0
0.00603892	0	0.00561948	1		0.00428383	1	0.00699233	0
0.00500259	0	0.00909941	0		0.00338689	0	0.00493904	0
0.00270305	0	0.0154781	1		0.00353447	0	0.00286321	1
0.00308196	0	0.0284045	1		0.004609	0	0.00109188	0
0.0138706	0	0.00720042	1		0.00347686	0	0.00318362	0
0.00348972	0	0.02193	0		0.00487259	0	0.00287756	0
0.0067972	0	0.00506331	0		0.00376008	0	0.00326864	0
0.00454925	1	0.0204943	0		0.0055918	0	0.0262903	0
0.0104515	0	0.00800705	0		0.00286711	0	0.0043779	0
0.00413225	0	0.00733205	0		0.00151826	0	0.00392529	0
0.00579195	0	0.00969144	0		0.00178592	0	0.00154395	0
0.0135971	0	0.00420217	0		0.00461431	0	0.00410028	0
0.0331805	0	0.0103364	0		0.00163125	0	0.00450922	0
0.00693012	0	0.00740659	0		0.00591973	0	0.0261637	0
0.00520194	0	0.007641	1		0.00204889	0	0.0320533	0
0.00530878	0	0.00438059	0		0.000624027	0	0.021917	0
0.0222015	0	0.00353245	0		0.00219804	0	0.0298911	0
0.0075494	0	0.00529908	0		0.00496081	0	0.00197433	0
0.0235947	0	0.0118083	1		0.00105414	0	0.0290022	0
0.0453693	0	0.00404668	0		0.002564	0	0.0184415	0
0.0214435	0	0.00625383	0		0.0023115	0	0.0165065	0
0.0073467	0	0.00495381	0		0.0018032	0	0.00323316	1
0.010621	0	0.00777722	0		0.00404006	0	0.0044362	0
0.0127553	0	0.00195567	0		0.00271504	0	0.0122026	0
0.0155976	0	0.00335143	0		0.00148503	0	0.0141487	0
0.00763291	0	0.00221518	0		0.00112949	0	0.0193754	0
0.0186793	0	0.00529739	0		0.00600026	0	0.0014503	0
0.00662929	0	0.0545832	0		0.00949397	0	0.000770776	1
0.0237807	0	0.0270823	0		0.000722039	0	0.000858966	0
0.0242505	0	0.0102691	0		0.0104193	0	0.00176902	0
0.0149048	0	0.0334331	0		0.00479636	0	0.00126945	1
0.00686834	0	0.0296366	0		0.0117467	0	0.0116791	0
0.0251383	0	0.0162369	0		0.00902325	0	0.0061369	0
0.0103613	1	0.0208428	0		0.00470076	0	0.00332347	0
0.0242751	0	0.00653442	0		0.00993223	0	0.00299332	0
0.020207	0	0.0190902	0		0.00639431	0	0.00396957	0
0.0131829	0	0.0182254	0		0.00366155	0	0.0040348	0
0.0112598	1	0.0254377	1		0.00355287	0	0.0031604	0
0.00443363	0	0.0251292	1		0.00335096	0	0.00733096	0
0.0115067	0	0.0107202	0		0.00947728	0	0.0036897	0
0.00303172	0	0.0073438	1		0.0178291	0	0.00403211	0
0.0131575	0	0.0242878	1		0.0160249	0	0.00277635	0
0.0122614	0	0.025305	0		0.0167113	0	0.00417077	0
0.00860829	0	0.0163385	0		0.0246585	1	0.00114903	0
0.00374763	1	0.0170706	1		0.0114093	0	0.0022853	0
0.0102026	0	0.00656542	0		0.0493251	0	0.00473574	0
0.00335107	0	0.00548839	0		0.0221502	0	0.00478498	0
0.00749294	0	0.0151501	0		0.0375319	0	0.00554939	0
0.0051615	1	0.00514862	0		0.0225124	0	0.00181953	0
0.00326233	0	0.00461007	1		0.0263978	1	0.00402956	0
0.00174822	0	0.00418518	0		0.000999674	0	0.00676972	1
0.00208784	1	0.0130443	1		0.0379989	0	0.00520794	0
0.00119026	0	0.00900663	0		0.0193994	0	0.0074318	0
0.00118981	0	0.00467211	0		0.00309797	0	0.00314428	0
0.00110081	1	0.00780172	1		0.00123843	0	0.00628155	0
0.00109129	0	0.00823597	0		0.0422689	1	0.00285602	0
0.00316417	0	0.0107256	0		0.000863892	0	0.00434724	0
0.00258916	0	0.00687102	0		0.00542796	1	0.00955067	1
0.00851253	0	0.00395936	0		0.0186715	1	0.0063494	0
0.00201064	0	0.0200831	1		0.00978347	0	0.0135399	1
0.00152798	0	0.00572411	0		0.00476592	1	0.00641474	0
0.00144071	0	0.00705167	0		0.00941411	1	0.00508943	1
0.00244487	0	0.0040491	0		0.00999555	0	0.0172459	1
0.00643407	0	0.00553726	0		0.019152	1	0.0174761	1
0.000988136	0	0.00619121	1		0.00125262	0	0.00555379	1
0.00379363	0	0.00562078	0		0.012723	1	0.0224435	1
0.00134703	0	0.00827047	0		0.011368	1	0.0749071	1
0.0144925	0	0.0121893	0		0.00243528	1	0.0349679	1
0.00311587	0	0.0186661	1		0.00165855	0	0.0059074	0
0.00174648	0	0.00858848	1		0.00455094	1	0.0463626	1
0.00136188	0	0.0107122	1		0.00175684	0	0.0250805	1
0.00204501	0	0.00870745	0		0.000291637	0	0.00221186	0
0.0015422	0	0.00747878	1		0.0036758	1	0.00139363	0
0.00138196	0	0.00550109	1		0.000949897	0	0.00156036	0
0.00262386	0	0.00404864	1		0.000731163	1	0.0118467	1
0.001806	0	0.00670901	0		0.0110761	1	0.0441975	1
0.00193413	0	0.00722092	0		0.0140766	1	0.00329563	1
0.00262431	0	0.00615967	0		0.00281641	0	0.0194633	1
0.00358311	0	0.0128244	1		0.00333414	0	0.0223175	1
0.0019599	0	0.00588938	0		0.00239396	0	0.0331598	1
0.00226343	0	0.00369724	0		0.0038943	0	0.00303679	0
0.00187558	0	0.00282015	0		0.00219937	0	0.0246553	1
0.000756226	0	0.00541312	0		0.00355742	0	0.0295803	1
0.000880559	0	0.00379897	0		0.00260583	0	0.00418338	0
0.00202206	0	0.0176483	0		0.00421765	0	0.00453479	1
0.00105692	0	0.00986478	0		0.00334639	0	0.017607	1
0.00119101	0	0.00696467	0		0.00166388	0	0.00224783	0
0.00118458	0	0.00200638	0		0.000627835	0	0.00860222	0
0.00186507	0	0.0108748	0		0.00374993	0	0.00427597	0
0.00422794	0	0.00444291	0		0.00392344	0	0.00556962	1
0.00364646	0	0.00224464	0		0.00255778	0	0.00874603	0
0.00208324	0	0.00576338	0		0.00313189	0	0.00463488	1
0.00113752	0	0.0020395	0		0.00425197	0	0.00364563	1
0.00100441	0	0.00590687	0		0.00597795	0	0.00307454	1
0.00196059	0	0.00638466	1		0.00530599	0	0.00166613	1
0.00144988	0	0.00194343	0		0.00240801	0	0.00527956	1
0.00401045	0	0.00635137	0		0.00240507	0	0.000440784	1
0.00145898	0	0.00292685	0		0.00308413	0	0.000596537	0
0.0011165	0	0.00635524	0		0.00458208	0	0.00131859	1
0.0107245	0	0.00353933	0		0.00461242	0	0.00628648	0
0.00220089	0	0.00133322	0		0.00149611	0	0.00334664	0
0.00670187	0	0.00701339	0		0.0040288	0	0.00614011	0
0.00221748	0	0.0051933	1		0.00640896	0	0.00520288	0
0.0104522	0	0.00205526	0		0.00180312	0	0.00365015	0
0.00307342	0	0.00473518	0		0.00426614	0	0.00384639	0
0.00466341	0	0.00493858	0		0.00232424	0	0.010332	0
0.0325492	0	0.00716589	0		0.00239315	0	0.00377803	0
0.0112034	0	0.0179921	0		0.00266256	0	0.00579659	0
0.0065839	0	0.0285451	0		0.00229121	0	0.0036458	0
0.00607892	0	0.00841485	1		0.00552389	0	0.00618593	0
0.011039	0	0.0527937	0		0.00341282	0	0.00404655	0
0.00291403	0	0.0541926	0		0.00512803	0	0.00339305	0
0.00163768	0	0.0177724	0		0.00387674	0	0.00516852	0
0.0116188	0	0.00548639	1		0.00858862	0	0.00576368	0
0.0133642	0	0.0100522	0		0.0198389	1	0.00633809	0
0.0272556	0	0.0210579	0		0.00929185	0	0.00393449	0
0.00653237	0	0.0101863	0		0.00093716	0	0.00643719	0
0.022814	1	0.00539408	0		0.0124997	1	0.00553471	0
0.0246852	0	0.0101475	0		0.0263275	1	0.0141924	0
0.00229055	0	0.00216609	0		0.00242844	0	0.00355838	0
0.0147804	1	0.0125982	0		0.00307681	1	0.00366758	0
0.00524549	0	0.0226881	0		0.0135407	0	0.00302783	0
0.0258421	1	0.0163447	0		0.00918078	0	0.00891158	0
0.00517817	0	0.0105961	0		0.0321243	1	0.00344715	0
0.0146457	0	0.0245328	0		0.026024	1	0.00473029	0
0.00819778	1	0.00587144	0		0.0186878	1	0.00678008	0
0.0074446	0	0.00884792	0		0.0194198	1	0.00329575	0
0.00547646	1	0.00601114	0		0.00906847	1	0.00663764	0
0.00423994	0	0.0133702	0		0.00616742	1	0.0144409	0
0.00139379	1	0.00751691	0		0.00680382	1	0.00491306	0
0.00377394	0	0.0291184	0		0.0177464	1	0.0302556	0
0.00994035	1	0.00826897	1		0.00321035	1	0.0147753	0
0.007738	0	0.0128693	0		0.00826483	1	0.0039132	0
0.0043063	1	0.0037072	0		0.00151531	1	0.00337959	0
0.0028482	1	0.019367	1		0.00979771	1	0.0250267	0
0.00326983	1	0.0015065	1		0.000964067	1	0.016435	0
0.00683948	1	0.00971091	0		0.00101672	1	0.012646	0
0.00230258	1	0.00348325	0		0.00103248	1	0.0283497	0
0.00246117	1	0.00383559	0		0.00260737	0	0.00802364	0
0.00138274	1	0.0021899	0		0.00200827	0	0.0623181	0
0.00248921	1	0.0199636	1		0.0022623	0	0.0194791	0
0.0041674	1	0.00359112	0		0.00239258	0	0.0175293	1
0.00428383	1	0.00246205	0		0.00184706	0	0.026326	0
0.00338689	0	0.00129223	1		0.00133656	0	0.0182195	1
0.00353447	0	0.00295949	0		0.00346017	0	0.0263129	1
0.004609	0	0.00215426	0		0.00219138	0	0.000977782	1
0.00347686	0	0.00315821	0		0.0021458	0	0.0105451	1
0.00487259	0	0.00781002	0		0.00314087	0	0.00424779	0
0.00376008	0	0.00558953	0		0.00440962	0	0.0115843	1
0.0055918	0	0.00610367	0		0.00130096	0	0.0289356	1
0.00286711	0	0.00264943	0		0.00198343	0	0.00322044	1
0.00151826	0	0.00349456	0		0.00252006	0	0.0339616	1
0.00178592	0	0.0242441	0		0.00248025	0	0.000721381	0
0.00461431	0	0.00472964	0		0.00177457	0	0.00143679	1
0.00163125	0	0.0046692	0		0.00198807	0	0.00352903	0
0.00591973	0	0.00492126	0		0.00270027	0	0.00412468	0
0.00204889	0	0.00355209	0		0.00117727	0	0.00642332	0
0.000624027	0	0.0191341	0		0.00179467	0	0.00388431	0
0.00219804	0	0.0311707	0		0.00205105	0	0.0012092	0
0.00496081	0	0.00303557	0		0.00125459	0	0.00339657	0
0.00105414	0	0.00430914	0		0.00129206	0	0.00795569	0
0.002564	0	0.0333067	1		0.002308	0	0.00473181	0
0.0023115	0	0.0284015	1		0.00223457	1	0.00231802	0
0.0018032	0	0.017712	1		0.00215697	0	0.00525303	0
0.00404006	0	0.0141537	0		0.00210636	0	0.00375987	0
0.00271504	0	0.0214252	1		0.0029813	0	0.00437254	0
0.00148503	0	0.0183125	1		0.00280626	0	0.00366716	0
0.00112949	0	0.0302808	0		0.00245555	0	0.00510026	1
0.00600026	0	0.0241124	0		0.00149152	0	0.00433936	0
0.00949397	0	0.0247077	0		0.00229652	0	0.00401814	0
0.000722039	0	0.0291976	1		0.00132002	0	0.00247538	0
0.0104193	0	0.0211296	0		0.00616807	0	0.00809488	0
0.00479636	0				0.00206518	0	0.00441352	0
0.0117467	0				0.00469316	0	0.00576018	0
0.00902325	0				0.0046746	0	0.00576187	0
0.00470076	0				0.00326035	0	0.00740399	0
0.00993223	0				0.00121189	0	0.00482349	0
0.00639431	0				0.0148993	0	0.00263888	0
0.00366155	0				0.00273813	0	0.00459752	0
0.00355287	0				0.00624369	0	0.0041035	0
0.00335096	0				0.00159432	0	0.00434089	0
0.00947728	0				0.00315903	1	0.0154524	0
0.0178291	0				0.0047319	0	0.0398497	0
0.0160249	0				0.0227537	1	0.00469111	0
0.0167113	0				0.0014565	0	0.0161103	0
0.0246585	1				0.00882814	0	0.00581475	0
0.0114093	0				0.00168336	0	0.0226687	0
0.0493251	0				0.00333129	0	0.0151608	1
0.0221502	0				0.00568254	0	0.0331097	1
0.0375319	0				0.00515406	0	0.00969062	0
0.0225124	0				0.0292292	0	0.00531394	0
0.0263978	1				0.00365252	0	0.0295263	1
0.000999674	0				0.030658	0	0.0114421	0
0.0379989	0				0.0142977	0	0.0425699	0
0.0193994	0				0.0458782	1	0.00109529	0
0.00309797	0				0.0235103	0	0.0357737	0
0.00123843	0				0.0215084	0	0.041062	1
0.0422689	1				0.0235306	1	0.0200362	1
0.000863892	0				0.0395911	1	0.00100819	0
0.00542796	1				0.00314229	1	0.028041	1
0.0186715	1				0.0118465	1	0.0537356	0
0.00978347	0				0.0254116	0	0.0034383	0
0.00476592	1				0.0332483	1	0.00587586	0
0.00941411	1				0.00454903	1	0.0292165	1
0.00999555	0				0.012783	1	0.0215728	1
0.019152	1				0.0228579	1	0.00332762	0
0.00125262	0				0.0178437	1	0.0253226	1
0.012723	1				0.0165131	1	0.0179746	1
0.011368	1				0.0105052	1	0.00389902	0
0.00243528	1				0.00261996	1	0.0297539	1
0.00165855	0				0.00799663	1	0.00304581	0
0.00455094	1				0.00698672	1	0.0141614	1
0.00175684	0				0.0146676	1	0.0138217	0
0.000291637	0				8.54341e-05	0	0.010982	1
0.0036758	1				0.00552442	1	0.0317361	1
0.000949897	0				0.000786585	1	0.00610772	1
0.000731163	1				0.00621793	1	0.0071031	0
0.0110761	1				0.00618758	1	0.00616117	1
0.0140766	1				0.000317044	0	0.00934867	1
0.00281641	0				0.00063455	1	0.00269519	1
0.00333414	0				0.00130324	1	0.0014085	0
0.00239396	0				0.000401592	0	0.000390839	0
0.0038943	0				0.000728525	0	0.00667149	1
0.00219937	0				0.000614836	0	0.00698958	1
0.00355742	0				0.00130742	1	0.0145271	1
0.00260583	0				0.00742356	1	0.00518676	1
0.00421765	0				0.00255864	0	0.00167384	0
0.00334639	0				0.00303493	0	0.00320658	0
0.00166388	0				0.00260907	0	0.00539393	1
0.000627835	0				0.00171104	0	0.0024483	0
0.00374993	0				0.000916193	0	0.00942101	0
0.00392344	0				0.00192742	0	0.000746868	0
0.00255778	0				0.00316292	0	0.00383704	0
0.00313189	0				0.00148907	0	0.00305579	0
0.00425197	0				0.00225345	0	0.000850163	0
0.00597795	0				0.00295084	0	0.00343756	0
0.00530599	0				0.00222704	0	0.00152524	0
0.00240801	0				0.00532101	0	0.0207354	0
0.00240507	0				0.000912895	0	0.0354343	0
0.00308413	0				0.00584209	0	0.00625899	0
0.00458208	0				0.0040499	0	0.00240858	0
0.00461242	0				0.00376464	0	0.00405365	0
0.00149611	0				0.00219829	0	0.00783613	1
0.0040288	0				0.00146154	0	0.002619	0
0.00640896	0				0.00144562	0	0.00799466	0
0.00180312	0				0.00605167	0	0.00787701	0
0.00426614	0				0.00325876	0	0.00403036	0
0.00232424	0				0.00145676	0	0.00166014	0
0.00239315	0				0.00323585	0	0.00166282	0
0.00266256	0				0.00293304	0	0.00419418	0
0.00229121	0				0.00058431	0	0.0115628	0
0.00552389	0				0.00453828	0	0.00642392	0
0.00341282	0				0.00749411	1	0.00167583	0
0.00512803	0				0.00819078	1	0.018694	0
0.00387674	0				0.00323874	0	0.024331	0
0.00858862	0				0.00248045	0	0.00553348	0
0.0198389	1				0.00190978	0	0.0172929	0
0.00929185	0				0.000745138	0	0.0150649	1
0.00093716	0				0.00155697	0	0.0197648	0
0.0124997	1				0.00498307	0	0.00481254	0
0.0263275	1				0.00295876	0	0.01331	1
0.00242844	0				0.00180003	0	0.00980773	0
0.00307681	1				0.00170939	0	0.00320295	0
0.0135407	0				0.00201154	0	0.0310518	0
0.00918078	0				0.00522639	0	0.0213096	0
0.0321243	1				0.00686318	0	0.0129624	1
0.026024	1				0.00194816	0	0.00743811	1
0.0186878	1				0.0201372	0	0.0177021	0
0.0194198	1				0.00254432	0	0.00925028	1
0.00906847	1				0.00273766	1	0.010867	0
0.00616742	1				0.00422414	0	0.0209245	0
0.00680382	1				0.0015082	0	0.0157095	1
0.0177464	1				0.00110133	0	0.00517985	1
0.00321035	1				0.016271	0	0.00930637	1
0.00826483	1				0.00322072	0	0.00545165	1
0.00151531	1				0.0255603	0	0.00425495	0
0.00979771	1				0.00340336	0	0.0210614	1
0.000964067	1				0.00714746	0	0.0272045	1
0.00101672	1				0.0118403	0	0.00251615	1
0.00103248	1				0.0244795	0	0.00449902	0
0.00260737	0				0.0274233	0	0.00702969	0
0.00200827	0				0.0054805	1	0.00271603	0
0.0022623	0				0.0257962	1	0.0166213	1
0.00239258	0				0.0138373	1	0.00198709	1
0.00184706	0				0.023438	0	0.00515704	0
0.00133656	0				0.0340884	1	0.00452256	1
0.00346017	0				0.0227945	1	0.00178608	1
0.00219138	0				0.0133015	1	0.0020544	0
0.0021458	0				0.00336807	1	0.000803057	0
0.00314087	0				0.0205453	1	0.00105942	1
0.00440962	0				0.0163595	1	0.00159882	0
0.00130096	0				0.0103328	1	0.00142605	1
0.00198343	0				0.0112496	1	0.000400638	0
0.00252006	0				0.0151616	1	0.00281002	0
0.00248025	0				0.0285414	1	0.00421401	0
0.00177457	0				0.00358959	1	0.00521021	0
0.00198807	0				0.00187699	1	0.00206177	0
0.00270027	0				0.0036443	1	0.0048082	0
0.00117727	0				0.0199509	0	0.00166171	0
0.00179467	0				0.00198191	1	0.00409508	0
0.00205105	0				0.00264129	1	0.00749196	0
0.00125459	0				0.00392885	1	0.00248213	0
0.00129206	0				0.0185759	1	0.00558712	0
0.002308	0				0.0044401	1	0.00462843	0
0.00223457	1				0.000870195	1	0.00171607	0
0.00215697	0				0.00112192	1	0.00122889	0
0.00210636	0				0.00154071	1	0.00237802	0
0.0029813	0				0.00050474	1	0.00261785	0
0.00280626	0				0.00421901	1	0.00181001	0
0.00245555	0				0.00428846	1	0.00293482	0
0.00149152	0				0.00103692	1	0.00302959	0
0.00229652	0				0.00472558	0	0.00188689	0
0.00132002	0				0.0082207	0	0.0147932	1
0.00616807	0				0.00417278	0	0.00293914	0
0.00206518	0				0.00372718	0	0.00151106	0
0.00469316	0				0.00411172	0	0.00418945	0
0.0046746	0				0.00145529	0	0.00413751	0
0.00326035	0				0.00240462	0	0.0015111	0
0.00121189	0				0.00214309	0	0.00215375	0
0.0148993	0				0.00152478	0	0.00166629	0
0.00273813	0				0.0060481	0	0.00294053	0
0.00624369	0				0.0211983	0	0.00214066	0
0.00159432	0				0.00518183	0	0.00147929	0
0.00315903	1				0.00247636	0	0.00218663	0
0.0047319	0				0.00224738	0	0.00476501	1
0.0227537	1				0.00286291	0	0.00533672	1
0.0014565	0				0.00179582	0	0.0019432	0
0.00882814	0				0.00261597	0	0.00214555	0
0.00168336	0				0.00154074	0	0.00325919	0
0.00333129	0				0.0019195	0	0.00116333	0
0.00568254	0				0.00475907	0	0.00468266	0
0.00515406	0				0.00164897	0	0.00196067	0
0.0292292	0				0.00236997	0	0.00215585	0
0.00365252	0				0.00151562	0	0.00217469	0
0.030658	0				0.00595039	0	0.00159366	0
0.0142977	0				0.00243927	0	0.00291554	0
0.0458782	1				0.0030686	0	0.00588314	1
0.0235103	0				0.00317721	0	0.0015776	0
0.0215084	0				0.0036501	0	0.00128836	0
0.0235306	1				0.00464786	0	0.00335541	0
0.0395911	1				0.0029255	0	0.0161635	0
0.00314229	1				0.00406281	0	0.00333039	1
0.0118465	1				0.00561647	0	0.0125569	0
0.0254116	0				0.0103107	0	0.00695673	1
0.0332483	1				0.00344284	0	0.0136933	1
0.00454903	1				0.00215541	0	0.0239725	0
0.012783	1				0.00306059	0	0.0262899	1
0.0228579	1				0.00350228	0	0.0218141	0
0.0178437	1				0.00314833	0	0.0149531	1
0.0165131	1				0.0119214	1	0.00332983	1
0.0105052	1				0.0199786	0	0.0111696	1
0.00261996	1				0.00919524	0	0.0137075	1
0.00799663	1				0.0258779	1	0.00574751	0
0.00698672	1				0.0193617	1	0.0110098	1
0.0146676	1				0.00651919	1	0.0049999	1
8.54341e-05	0				0.0267636	1	0.0102019	0
0.00552442	1				0.0148602	0	0.015068	1
0.000786585	1				0.0154467	1	0.00571705	1
0.00621793	1				0.00535546	1	0.00733418	1
0.00618758	1				0.00518611	1	0.0050086	1
0.000317044	0				0.0432234	1	0.00411831	0
0.00063455	1				0.00707603	1	0.00439528	1
0.00130324	1				0.0180351	1	0.0064896	1
0.000401592	0				0.0202217	1	0.00191292	1
0.000728525	0				0.0111608	1	0.00138831	1
0.000614836	0				0.0226256	1	0.014573	1
0.00130742	1				0.00588611	1	0.00189008	1
0.00742356	1				0.00840296	1	0.00168871	1
0.00255864	0				0.00537476	1	0.000932283	1
0.00303493	0				0.0049424	1	0.000383659	1
0.00260907	0				0.00244355	1	0.00115566	1
0.00171104	0				0.00159108	1	0.00113687	1
0.000916193	0				0.00375593	1	0.00369211	0
0.00192742	0				0.00275367	1	0.00709065	0
0.00316292	0				0.00117034	1	0.00281363	0
0.00148907	0				0.00236193	0	0.00236698	0
0.00225345	0				0.00169368	0	0.00494621	0
0.00295084	0				0.00939933	1	0.00158029	0
0.00222704	0				0.00150147	1	0.0014039	0
0.00532101	0				0.023776	1	0.00163342	0
0.000912895	0				0.00386787	0	0.00285712	0
0.00584209	0				0.00470597	0	0.00501595	0
0.0040499	0				0.0072807	0	0.00500531	0
0.00376464	0				0.0150283	0	0.00275587	0
0.00219829	0				0.00346253	1	0.00271051	0
0.00146154	0				0.00487558	0	0.00188062	0
0.00144562	0				0.00233003	0	0.0053675	0
0.00605167	0				0.0142015	0	0.00213623	0
0.00325876	0				0.0214074	0	0.00421442	0
0.00145676	0				0.0131554	0	0.00226779	0
0.00323585	0				0.0131316	0	0.00372323	0
0.00293304	0				0.0294646	0	0.00195855	0
0.00058431	0				0.0190465	0	0.0135868	0
0.00453828	0				0.00760459	0	0.00136188	0
0.00749411	1				0.0132366	0	0.00569788	0
0.00819078	1				0.0218287	0	0.00925053	0
0.00323874	0				0.0059985	0	0.00775851	0
0.00248045	0				0.00785352	0	0.00331748	0
0.00190978	0				0.00464842	0	0.00553227	0
0.000745138	0				0.00422246	0	0.00563082	0
0.00155697	0				0.00324786	0	0.00880842	0
0.00498307	0				0.00198761	0	0.00215691	0
0.00295876	0				0.00269343	0	0.0048763	0
0.00180003	0				0.00283543	0	0.00621884	0
0.00170939	0				0.00446585	0	0.00780927	0
0.00201154	0				0.00586974	0	0.00644957	0
0.00522639	0				0.0060312	0	0.00488692	0
0.00686318	0				0.00948946	0	0.00536117	0
0.00194816	0				0.023704	0	0.00718243	0
0.0201372	0				0.00594063	0	0.00557055	0
0.00254432	0				0.00342171	0	0.0191859	0
0.00273766	1				0.00417338	0	0.00188947	0
0.00422414	0				0.0051624	0	0.00886002	0
0.0015082	0				0.00518541	0	0.0043908	0
0.00110133	0				0.0225327	0	0.0114168	0
0.016271	0				0.00445751	0	0.00417545	1
0.00322072	0				0.00734621	0	0.0206906	1
0.0255603	0				0.00794474	0	0.0163468	0
0.00340336	0				0.0100062	0	0.0421211	1
0.00714746	0				0.00392342	0	0.0214245	0
0.0118403	0				0.0115456	0	0.00275575	0
0.0244795	0				0.00381354	0	0.0387312	1
0.0274233	0				0.00270388	0	0.0155736	0
0.0054805	1				0.00837194	0	0.0124563	1
0.0257962	1				0.00430157	0	0.0270398	1
0.0138373	1				0.0053809	1	0.0183783	1
0.023438	0				0.00262617	0	0.030602	0
0.0340884	1				0.00151306	0	0.0119581	1
0.0227945	1				0.0041593	0	0.00445885	1
0.0133015	1				0.00878918	0	0.0132093	1
0.00336807	1				0.00134451	0	0.00790476	1
0.0205453	1				0.00528395	0	0.00699732	0
0.0163595	1				0.00197003	0	0.00645464	1
0.0103328	1				0.00723311	1	0.00340863	1
0.0112496	1				0.00371571	0	0.005502	1
0.0151616	1				0.002025	0	0.00618386	1
0.0285414	1				0.00214788	0	0.000568007	1
0.00358959	1				0.00187909	0	0.00342744	0
0.00187699	1				0.00117539	0	0.0040777	0
0.0036443	1				0.00400533	0	0.00216453	0
0.0199509	0				0.00205739	0	0.0017794	0
0.00198191	1				0.00200431	0	0.00178352	0
0.00264129	1				0.00541677	0	0.00598444	0
0.00392885	1				0.00423909	0	0.00652068	0
0.0185759	1				0.00172622	0	0.00747547	0
0.0044401	1				0.00585849	0	0.00214046	0
0.000870195	1				0.00183701	0	0.00230871	0
0.00112192	1				0.00305892	0	0.00301688	0
0.00154071	1				0.00103093	0	0.00333101	0
0.00050474	1				0.00365621	0	0.0060263	1
0.00421901	1				0.00219744	0	0.00568963	0
0.00428846	1				0.00210574	0	0.00745793	0
0.00103692	1				0.00298452	0	0.00882653	0
0.00472558	0				0.00170639	0	0.00847822	0
0.0082207	0				0.0028271	0	0.0088044	0
0.00417278	0				0.00120426	0	0.00387964	0
0.00372718	0				0.00159222	0	0.0126574	0
0.00411172	0				0.00228117	0	0.0132813	0
0.00145529	0				0.000516771	0	0.00742794	0
0.00240462	0				0.00267073	0	0.00915133	0
0.00214309	0				0.00221313	0	0.0126965	0
0.00152478	0				0.00234247	0	0.0163092	1
0.0060481	0				0.00796943	0	0.0232548	1
0.0211983	0				0.00855479	0	0.001603	0
0.00518183	0				0.00878372	0	0.0102787	0
0.00247636	0				0.00141536	0	0.00241119	0
0.00224738	0				0.00664017	0	0.00153394	0
0.00286291	0				0.00960551	0	0.0648736	1
0.00179582	0				0.00642267	0	0.00591071	0
0.00261597	0				0.00262717	0	0.0149685	1
0.00154074	0				0.0107423	0	0.0258779	1
0.0019195	0				0.00269786	0	0.00659706	0
0.00475907	0				0.00152374	0	0.00469589	0
0.00164897	0				0.00212303	0	0.0192095	1
0.00236997	0				0.0177228	0	0.00305064	0
0.00151562	0				0.0296015	0	0.0133936	0
0.00595039	0				0.00258699	0	0.0253168	0
0.00243927	0				0.00983165	0	0.00518356	0
0.0030686	0				0.00792847	0	0.0373988	0
0.00317721	0				0.00729463	0	0.00340975	1
0.0036501	0				0.0114234	0	0.0168164	1
0.00464786	0				0.022912	1	0.0206576	0
0.0029255	0				0.00113659	0	0.0285906	0
0.00406281	0				0.0103642	0	0.00965906	1
0.00561647	0				0.0259162	0	0.017056	1
0.0103107	0				0.0296548	1	0.00351036	0
0.00344284	0				0.0218403	1	0.00123123	1
0.00215541	0				0.0153738	1	0.00278578	1
0.00306059	0				0.0165266	1	0.00521254	0
0.00350228	0				0.005784	1	0.000759683	1
[truncated: 4,110 more rows]

## Sheet: Supplementary Fig. 7
Supplementary Fig. 7a				Supplementary Fig. 7b				Supplementary Fig. 7c
	fpr	tpr			fpr	tpr			fpr	tpr
0	0	0		0	0	0		0	0	0
1	0.0237298	0.997135		1	0	0.000631313		1	0	0.000590667
2	0.025251	0.997135		2	0	0.25		2	0	0.179563
3	0.025251	0.998567		3	0.000234082	0.25		3	0.000123077	0.179563
4	0.0255552	0.998567		4	0.000234082	0.342172		4	0.000123077	0.213822
5	0.0255552	1		5	0.000468165	0.342172		5	0.000246154	0.213822
6	0.0666261	1		6	0.000468165	0.346591		6	0.000246154	0.22091
7	0.0672346	1		7	0.000702247	0.346591		7	0.000369231	0.22091
8	0.067843	1		8	0.000702247	0.347222		8	0.000369231	0.231542
9	0.0696684	1		9	0.00093633	0.347222		9	0.000492308	0.231542
10	0.0699726	1		10	0.00093633	0.388889		10	0.000492308	0.25635
11	0.0705811	1		11	0.00117041	0.388889		11	0.000615385	0.25635
12	0.0721022	1		12	0.00117041	0.410354		12	0.000615385	0.25694
13	0.0739276	1		13	0.00140449	0.410354		13	0.000738462	0.25694
14	0.0748403	1		14	0.00140449	0.419192		14	0.000738462	0.278795
15	0.078491	1		15	0.00163858	0.419192		15	0.000861538	0.278795
16	0.0812291	1		16	0.00163858	0.453914		16	0.000861538	0.317779
17	1	1		17	0.00187266	0.453914		17	0.000984615	0.317779
				18	0.00187266	0.460859		18	0.000984615	0.330774
				19	0.00210674	0.460859		19	0.00110769	0.330774
				20	0.00210674	0.469697		20	0.00110769	0.338452
				21	0.00234082	0.469697		21	0.00123077	0.338452
				22	0.00234082	0.494949		22	0.00123077	0.349675
				23	0.00257491	0.494949		23	0.00135385	0.349675
				24	0.00257491	0.499369		24	0.00135385	0.350856
				25	0.00280899	0.499369		25	0.00147692	0.350856
				26	0.00280899	0.51452		26	0.00147692	0.354991
				27	0.00304307	0.51452		27	0.0016	0.354991
				28	0.00304307	0.528409		28	0.0016	0.355582
				29	0.00327715	0.528409		29	0.00172308	0.355582
				30	0.00327715	0.53851		30	0.00172308	0.363851
				31	0.00351124	0.53851		31	0.00184615	0.363851
				32	0.00351124	0.550505		32	0.00184615	0.370348
				33	0.0039794	0.550505		33	0.00196923	0.370348
				34	0.0039794	0.558081		34	0.00196923	0.379209
				35	0.00421348	0.558081		35	0.00209231	0.379209
				36	0.00421348	0.558712		36	0.00209231	0.396338
				37	0.00468165	0.558712		37	0.00221538	0.396338
				38	0.00468165	0.572601		38	0.00221538	0.405789
				39	0.00491573	0.572601		39	0.00233846	0.405789
				40	0.00491573	0.585859		40	0.00233846	0.417011
				41	0.00585206	0.585859		41	0.00246154	0.417011
				42	0.00585206	0.596591		42	0.00246154	0.418193
				43	0.00608614	0.596591		43	0.00270769	0.418193
				44	0.00608614	0.599747		44	0.00270769	0.427053
				45	0.00632022	0.599747		45	0.00295385	0.427053
				46	0.00632022	0.601641		46	0.00295385	0.43355
				47	0.00678839	0.601641		47	0.00307692	0.43355
				48	0.00678839	0.607955		48	0.00307692	0.441229
				49	0.00702247	0.607955		49	0.0032	0.441229
				50	0.00702247	0.61048		50	0.0032	0.443001
				51	0.00725655	0.61048		51	0.00332308	0.443001
				52	0.00725655	0.612374		52	0.00332308	0.444773
				53	0.00749064	0.612374		53	0.00344615	0.444773
				54	0.00749064	0.625		54	0.00344615	0.454814
				55	0.00772472	0.625		55	0.00356923	0.454814
				56	0.00772472	0.636995		56	0.00356923	0.461902
				57	0.0079588	0.636995		57	0.00381538	0.461902
				58	0.0079588	0.649621		58	0.00381538	0.463083
				59	0.00819288	0.649621		59	0.00393846	0.463083
				60	0.00819288	0.650884		60	0.00393846	0.464855
				61	0.00842697	0.650884		61	0.00406154	0.464855
				62	0.00842697	0.652146		62	0.00406154	0.470171
				63	0.00866105	0.652146		63	0.00418462	0.470171
				64	0.00866105	0.657197		64	0.00418462	0.472534
				65	0.00889513	0.657197		65	0.00430769	0.472534
				66	0.00889513	0.665404		66	0.00430769	0.474897
				67	0.00912921	0.665404		67	0.00443077	0.474897
				68	0.00912921	0.67803		68	0.00443077	0.47785
				69	0.0093633	0.67803		69	0.00455385	0.47785
				70	0.0093633	0.680556		70	0.00455385	0.478441
				71	0.00959738	0.680556		71	0.00467692	0.478441
				72	0.00959738	0.681818		72	0.00467692	0.479031
				73	0.0102996	0.681818		73	0.0048	0.479031
				74	0.0102996	0.690657		74	0.0048	0.479622
				75	0.0105337	0.690657		75	0.00516923	0.479622
				76	0.0105337	0.695076		76	0.00516923	0.50443
				77	0.0107678	0.695076		77	0.00541538	0.50443
				78	0.0107678	0.695707		78	0.00541538	0.505021
				79	0.0110019	0.695707		79	0.00553846	0.505021
				80	0.0110019	0.712121		80	0.00553846	0.506793
				81	0.011236	0.712121		81	0.00566154	0.506793
				82	0.011236	0.713384		82	0.00566154	0.507974
				83	0.01147	0.713384		83	0.00590769	0.507974
				84	0.01147	0.715278		84	0.00590769	0.508565
				85	0.0117041	0.715278		85	0.00603077	0.508565
				86	0.0117041	0.718434		86	0.00603077	0.509746
				87	0.0121723	0.718434		87	0.00627692	0.509746
				88	0.0121723	0.719697		88	0.00627692	0.518606
				89	0.0124064	0.719697		89	0.0064	0.518606
				90	0.0124064	0.720328		90	0.0064	0.524513
				91	0.0128745	0.720328		91	0.00664615	0.524513
				92	0.0128745	0.72096		92	0.00664615	0.525103
				93	0.0131086	0.72096		93	0.00676923	0.525103
				94	0.0131086	0.722222		94	0.00676923	0.528647
				95	0.0133427	0.722222		95	0.00689231	0.528647
				96	0.0133427	0.724116		96	0.00689231	0.530419
				97	0.0135768	0.724116		97	0.00701538	0.530419
				98	0.0135768	0.727904		98	0.00701538	0.534554
				99	0.0140449	0.727904		99	0.00713846	0.534554
				100	0.0140449	0.729167		100	0.00713846	0.537507
				101	0.0145131	0.729167		101	0.00738462	0.537507
				102	0.0145131	0.734848		102	0.00738462	0.539279
				103	0.0147472	0.734848		103	0.00750769	0.539279
				104	0.0147472	0.74053		104	0.00750769	0.545186
				105	0.0149813	0.74053		105	0.00763077	0.545186
				106	0.0149813	0.741793		106	0.00763077	0.546958
				107	0.0154494	0.741793		107	0.00775385	0.546958
				108	0.0154494	0.744318		108	0.00775385	0.548139
				109	0.0159176	0.744318		109	0.00787692	0.548139
				110	0.0159176	0.749369		110	0.00787692	0.559362
				111	0.0163858	0.749369		111	0.00824615	0.559362
				112	0.0163858	0.752525		112	0.00824615	0.561134
				113	0.0168539	0.752525		113	0.00836923	0.561134
				114	0.0168539	0.753788		114	0.00836923	0.562315
				115	0.017088	0.753788		115	0.00849231	0.562315
				116	0.017088	0.754419		116	0.00849231	0.564678
				117	0.0173221	0.754419		117	0.00861538	0.564678
				118	0.0173221	0.755051		118	0.00861538	0.568222
				119	0.0175562	0.755051		119	0.00873846	0.568222
				120	0.0175562	0.755682		120	0.00873846	0.568813
				121	0.0177903	0.755682		121	0.00910769	0.568813
				122	0.0177903	0.756313		122	0.00910769	0.570585
				123	0.0180243	0.756313		123	0.00923077	0.570585
				124	0.0180243	0.756944		124	0.00923077	0.571766
				125	0.0184925	0.756944		125	0.00935385	0.571766
				126	0.0184925	0.762626		126	0.00935385	0.57531
				127	0.0187266	0.762626		127	0.00947692	0.57531
				128	0.0187266	0.767045		128	0.00947692	0.582989
				129	0.0189607	0.767045		129	0.00972308	0.582989
				130	0.0189607	0.768308		130	0.00972308	0.594802
				131	0.0194288	0.768308		131	0.00996923	0.594802
				132	0.0194288	0.772096		132	0.00996923	0.597165
				133	0.0196629	0.772096		133	0.0100923	0.597165
				134	0.0196629	0.777146		134	0.0100923	0.597755
				135	0.0201311	0.777146		135	0.0107077	0.597755
				136	0.0201311	0.780934		136	0.0107077	0.600709
				137	0.0203652	0.780934		137	0.0108308	0.600709
				138	0.0203652	0.782197		138	0.0108308	0.601299
				139	0.0205993	0.782197		139	0.0109538	0.601299
				140	0.0205993	0.784722		140	0.0109538	0.605434
				141	0.0210674	0.784722		141	0.0110769	0.605434
				142	0.0210674	0.785354		142	0.0110769	0.607206
				143	0.0213015	0.785354		143	0.0112	0.607206
				144	0.0213015	0.785985		144	0.0112	0.607797
				145	0.0215356	0.785985		145	0.0114462	0.607797
				146	0.0215356	0.789141		146	0.0114462	0.608387
				147	0.0217697	0.789141		147	0.0115692	0.608387
				148	0.0217697	0.791035		148	0.0115692	0.611341
				149	0.0222378	0.791035		149	0.0116923	0.611341
				150	0.0222378	0.792298		150	0.0116923	0.612522
				151	0.0224719	0.792298		151	0.0118154	0.612522
				152	0.0224719	0.793561		152	0.0118154	0.613113
				153	0.022706	0.793561		153	0.0121846	0.613113
				154	0.022706	0.794823		154	0.0121846	0.615475
				155	0.0229401	0.794823		155	0.0123077	0.615475
				156	0.0229401	0.797348		156	0.0123077	0.616066
				157	0.0231742	0.797348		157	0.0124308	0.616066
				158	0.0231742	0.799242		158	0.0124308	0.617247
				159	0.0234082	0.799242		159	0.0125538	0.617247
				160	0.0234082	0.808081		160	0.0125538	0.617838
				161	0.0238764	0.808081		161	0.0126769	0.617838
				162	0.0238764	0.809343		162	0.0126769	0.619019
				163	0.0245787	0.809343		163	0.0128	0.619019
				164	0.0245787	0.810606		164	0.0128	0.621382
				165	0.0250468	0.810606		165	0.0129231	0.621382
				166	0.0250468	0.811869		166	0.0129231	0.623154
				167	0.025515	0.811869		167	0.0130462	0.623154
				168	0.025515	0.8125		168	0.0130462	0.626698
				169	0.0257491	0.8125		169	0.0131692	0.626698
				170	0.0257491	0.815025		170	0.0131692	0.62847
				171	0.0259831	0.815025		171	0.0132923	0.62847
				172	0.0259831	0.815657		172	0.0132923	0.629652
				173	0.0262172	0.815657		173	0.0134154	0.629652
				174	0.0262172	0.816288		174	0.0134154	0.633196
				175	0.0264513	0.816288		175	0.0137846	0.633196
				176	0.0264513	0.816919		176	0.0137846	0.634968
				177	0.0266854	0.816919		177	0.0139077	0.634968
				178	0.0266854	0.817551		178	0.0139077	0.635558
				179	0.0271536	0.817551		179	0.0140308	0.635558
				180	0.0271536	0.818182		180	0.0140308	0.641465
				181	0.0273876	0.818182		181	0.0142769	0.641465
				182	0.0273876	0.821338		182	0.0142769	0.642056
				183	0.0278558	0.821338		183	0.0144	0.642056
				184	0.0278558	0.824495		184	0.0144	0.64619
				185	0.0280899	0.824495		185	0.0145231	0.64619
				186	0.0280899	0.826389		186	0.0145231	0.655641
				187	0.0290262	0.826389		187	0.0146462	0.655641
				188	0.0290262	0.827652		188	0.0146462	0.659185
				189	0.0292603	0.827652		189	0.0147692	0.659185
				190	0.0292603	0.830177		190	0.0147692	0.660366
				191	0.0294944	0.830177		191	0.0148923	0.660366
				192	0.0294944	0.830808		192	0.0148923	0.661548
				193	0.0297285	0.830808		193	0.0152615	0.661548
				194	0.0297285	0.832071		194	0.0152615	0.665682
				195	0.0299625	0.832071		195	0.0153846	0.665682
				196	0.0299625	0.832702		196	0.0153846	0.666273
				197	0.0301966	0.832702		197	0.0155077	0.666273
				198	0.0301966	0.835859		198	0.0155077	0.666864
				199	0.0304307	0.835859		199	0.0158769	0.666864
				200	0.0304307	0.837753		200	0.0158769	0.667454
				201	0.0308989	0.837753		201	0.016	0.667454
				202	0.0308989	0.839015		202	0.016	0.668636
				203	0.031133	0.839015		203	0.0163692	0.668636
				204	0.031133	0.84154		204	0.0163692	0.669817
				205	0.031367	0.84154		205	0.0164923	0.669817
				206	0.031367	0.842172		206	0.0164923	0.673952
				207	0.0316011	0.842172		207	0.0166154	0.673952
				208	0.0316011	0.844066		208	0.0166154	0.678086
				209	0.0318352	0.844066		209	0.0167385	0.678086
				210	0.0318352	0.844697		210	0.0167385	0.679268
				211	0.0320693	0.844697		211	0.0168615	0.679268
				212	0.0320693	0.84596		212	0.0168615	0.679858
				213	0.0323034	0.84596		213	0.0171077	0.679858
				214	0.0323034	0.85101		214	0.0171077	0.684584
				215	0.0325375	0.85101		215	0.0172308	0.684584
				216	0.0325375	0.851641		216	0.0172308	0.686356
				217	0.0327715	0.851641		217	0.0174769	0.686356
				218	0.0327715	0.853535		218	0.0174769	0.688128
				219	0.0332397	0.853535		219	0.0176	0.688128
				220	0.0332397	0.856692		220	0.0176	0.688718
				221	0.0339419	0.856692		221	0.0179692	0.688718
				222	0.0339419	0.857323		222	0.0179692	0.6899
				223	0.034176	0.857323		223	0.0184615	0.6899
				224	0.034176	0.859217		224	0.0184615	0.691081
				225	0.0346442	0.859217		225	0.0185846	0.691081
				226	0.0346442	0.859848		226	0.0185846	0.692262
				227	0.0351124	0.859848		227	0.0188308	0.692262
				228	0.0351124	0.86048		228	0.0188308	0.697578
				229	0.0355805	0.86048		229	0.0189538	0.697578
				230	0.0355805	0.862374		230	0.0189538	0.698169
				231	0.0360487	0.862374		231	0.0192	0.698169
				232	0.0360487	0.863005		232	0.0192	0.702304
				233	0.0367509	0.863005		233	0.0193231	0.702304
				234	0.0367509	0.863636		234	0.0193231	0.702894
				235	0.036985	0.863636		235	0.0194462	0.702894
				236	0.036985	0.864899		236	0.0194462	0.704076
				237	0.0376873	0.864899		237	0.0199385	0.704076
				238	0.0376873	0.866162		238	0.0199385	0.707029
				239	0.0381554	0.866162		239	0.0200615	0.707029
				240	0.0381554	0.866793		240	0.0200615	0.70821
				241	0.039794	0.866793		241	0.0203077	0.70821
				242	0.039794	0.867424		242	0.0203077	0.712936
				243	0.0400281	0.867424		243	0.0204308	0.712936
				244	0.0400281	0.869949		244	0.0204308	0.714117
				245	0.0404963	0.869949		245	0.0208	0.714117
				246	0.0404963	0.871212		246	0.0208	0.718842
				247	0.0407303	0.871212		247	0.0211692	0.718842
				248	0.0407303	0.871843		248	0.0211692	0.720024
				249	0.0409644	0.871843		249	0.0212923	0.720024
				250	0.0409644	0.872475		250	0.0212923	0.722386
				251	0.0419007	0.872475		251	0.0216615	0.722386
				252	0.0419007	0.873737		252	0.0216615	0.724749
				253	0.0421348	0.873737		253	0.0219077	0.724749
				254	0.0421348	0.874369		254	0.0219077	0.72534
				255	0.0423689	0.874369		255	0.0225231	0.72534
				256	0.0423689	0.875		256	0.0225231	0.726521
				257	0.042603	0.875		257	0.0226462	0.726521
				258	0.042603	0.875631		258	0.0226462	0.727112
				259	0.0433052	0.875631		259	0.0233846	0.727112
				260	0.0433052	0.877525		260	0.0233846	0.727702
				261	0.0437734	0.877525		261	0.0236308	0.727702
				262	0.0437734	0.879419		262	0.0236308	0.728884
				263	0.0440075	0.879419		263	0.0238769	0.728884
				264	0.0440075	0.880682		264	0.0238769	0.730656
				265	0.0442416	0.880682		265	0.0241231	0.730656
				266	0.0442416	0.881313		266	0.0241231	0.731246
				267	0.0444757	0.881313		267	0.0248615	0.731246
				268	0.0444757	0.885732		268	0.0248615	0.733018
				269	0.0449438	0.885732		269	0.0251077	0.733018
				270	0.0449438	0.886364		270	0.0251077	0.7342
				271	0.0451779	0.886364		271	0.0253538	0.7342
				272	0.0451779	0.886995		272	0.0253538	0.73479
				273	0.0456461	0.886995		273	0.0254769	0.73479
				274	0.0456461	0.888889		274	0.0254769	0.735381
				275	0.0461142	0.888889		275	0.0260923	0.735381
				276	0.0461142	0.88952		276	0.0260923	0.737744
				277	0.0468165	0.88952		277	0.0263385	0.737744
				278	0.0468165	0.890152		278	0.0263385	0.738334
				279	0.0470506	0.890152		279	0.0264615	0.738334
				280	0.0470506	0.890783		280	0.0264615	0.738925
				281	0.0472846	0.890783		281	0.0265846	0.738925
				282	0.0472846	0.892045		282	0.0265846	0.740697
				283	0.0477528	0.892045		283	0.0267077	0.740697
				284	0.0477528	0.894571		284	0.0267077	0.74306
				285	0.048221	0.894571		285	0.0270769	0.74306
				286	0.048221	0.895202		286	0.0270769	0.74365
				287	0.0493914	0.895202		287	0.0272	0.74365
				288	0.0493914	0.896465		288	0.0272	0.746013
				289	0.0496255	0.896465		289	0.0273231	0.746013
				290	0.0496255	0.897096		290	0.0273231	0.747194
				291	0.0498596	0.897096		291	0.0275692	0.747194
				292	0.0498596	0.897727		292	0.0275692	0.748376
				293	0.0500936	0.897727		293	0.0276923	0.748376
				294	0.0500936	0.898359		294	0.0276923	0.750148
				295	0.0503277	0.898359		295	0.0281846	0.750148
				296	0.0503277	0.899621		296	0.0281846	0.750738
				297	0.0507959	0.899621		297	0.0284308	0.750738
				298	0.0507959	0.901515		298	0.0284308	0.754873
				299	0.0514981	0.901515		299	0.0289231	0.754873
				300	0.0514981	0.902146		300	0.0289231	0.756054
				301	0.0517322	0.902146		301	0.0291692	0.756054
				302	0.0517322	0.902778		302	0.0291692	0.757826
				303	0.0526685	0.902778		303	0.0296615	0.757826
				304	0.0526685	0.903409		304	0.0296615	0.759008
				305	0.0533708	0.903409		305	0.0297846	0.759008
				306	0.0533708	0.90404		306	0.0297846	0.759598
				307	0.0550094	0.90404		307	0.0301538	0.759598
				308	0.0550094	0.904672		308	0.0301538	0.760189
				309	0.0564139	0.904672		309	0.0302769	0.760189
				310	0.0564139	0.905934		310	0.0302769	0.76078
				311	0.0566479	0.905934		311	0.0304	0.76078
				312	0.0566479	0.906566		312	0.0304	0.76137
				313	0.0575843	0.906566		313	0.0306462	0.76137
				314	0.0575843	0.907828		314	0.0306462	0.761961
				315	0.0578184	0.907828		315	0.0308923	0.761961
				316	0.0578184	0.90846		316	0.0308923	0.762552
				317	0.0582865	0.90846		317	0.0313846	0.762552
				318	0.0582865	0.909091		318	0.0313846	0.764914
				319	0.0585206	0.909091		319	0.0315077	0.764914
				320	0.0585206	0.909722		320	0.0315077	0.766686
				321	0.0587547	0.909722		321	0.032	0.766686
				322	0.0587547	0.910985		322	0.032	0.768458
				323	0.059691	0.910985		323	0.0321231	0.768458
				324	0.059691	0.912879		324	0.0321231	0.769049
				325	0.0599251	0.912879		325	0.0323692	0.769049
				326	0.0599251	0.91351		326	0.0323692	0.772593
				327	0.0615637	0.91351		327	0.0328615	0.772593
				328	0.0615637	0.914141		328	0.0328615	0.773184
				329	0.0622659	0.914141		329	0.0331077	0.773184
				330	0.0622659	0.914773		330	0.0331077	0.774365
				331	0.0625	0.914773		331	0.0336	0.774365
				332	0.0625	0.915404		332	0.0336	0.776728
				333	0.0627341	0.915404		333	0.0337231	0.776728
				334	0.0627341	0.916667		334	0.0337231	0.777909
				335	0.0634363	0.916667		335	0.0339692	0.777909
				336	0.0634363	0.917929		336	0.0339692	0.780272
				337	0.0641386	0.917929		337	0.0342154	0.780272
				338	0.0641386	0.918561		338	0.0342154	0.780862
				339	0.0643727	0.918561		339	0.0344615	0.780862
				340	0.0643727	0.921086		340	0.0344615	0.781453
				341	0.0648408	0.921086		341	0.0345846	0.781453
				342	0.0648408	0.921717		342	0.0345846	0.782634
				343	0.065309	0.921717		343	0.0349538	0.782634
				344	0.065309	0.923611		344	0.0349538	0.783816
				345	0.0655431	0.923611		345	0.0350769	0.783816
				346	0.0655431	0.924242		346	0.0350769	0.784406
				347	0.0664794	0.924242		347	0.0352	0.784406
				348	0.0664794	0.924874		348	0.0352	0.786178
				349	0.0674157	0.924874		349	0.0354462	0.786178
				350	0.0674157	0.925505		350	0.0354462	0.78736
				351	0.0676498	0.925505		351	0.0356923	0.78736
				352	0.0676498	0.926136		352	0.0356923	0.790313
				353	0.0683521	0.926136		353	0.0360615	0.790313
				354	0.0683521	0.927399		354	0.0360615	0.790904
				355	0.0685861	0.927399		355	0.0363077	0.790904
				356	0.0685861	0.92803		356	0.0363077	0.791494
				357	0.0690543	0.92803		357	0.0365538	0.791494
				358	0.0690543	0.929293		358	0.0365538	0.792676
				359	0.0697566	0.929293		359	0.0368	0.792676
				360	0.0697566	0.929924		360	0.0368	0.794448
				361	0.0699906	0.929924		361	0.0369231	0.794448
				362	0.0699906	0.930556		362	0.0369231	0.795038
				363	0.0702247	0.930556		363	0.0371692	0.795038
				364	0.0702247	0.933081		364	0.0371692	0.79622
				365	0.0716292	0.933081		365	0.0375385	0.79622
				366	0.0716292	0.934343		366	0.0375385	0.79681
				367	0.0720974	0.934343		367	0.0379077	0.79681
				368	0.0720974	0.935606		368	0.0379077	0.797992
				369	0.0723315	0.935606		369	0.0381538	0.797992
				370	0.0723315	0.936237		370	0.0381538	0.798582
				371	0.0725655	0.936237		371	0.0382769	0.798582
				372	0.0725655	0.938131		372	0.0382769	0.799173
				373	0.0727996	0.938131		373	0.0384	0.799173
				374	0.0727996	0.938763		374	0.0384	0.800354
				375	0.0730337	0.938763		375	0.0385231	0.800354
				376	0.0730337	0.939394		376	0.0385231	0.801536
				377	0.0735019	0.939394		377	0.0386462	0.801536
				378	0.0735019	0.940025		378	0.0386462	0.802717
				379	0.0749064	0.940025		379	0.0387692	0.802717
				380	0.0749064	0.940657		380	0.0387692	0.803898
				381	0.0758427	0.940657		381	0.0390154	0.803898
				382	0.0758427	0.941919		382	0.0390154	0.804489
				383	0.0784176	0.941919		383	0.0395077	0.804489
				384	0.0784176	0.942551		384	0.0395077	0.806261
				385	0.0788858	0.942551		385	0.0397538	0.806261
				386	0.0788858	0.944444		386	0.0397538	0.806852
				387	0.0805243	0.944444		387	0.0398769	0.806852
				388	0.0805243	0.945076		388	0.0398769	0.808033
				389	0.0809925	0.945076		389	0.04	0.808033
				390	0.0809925	0.945707		390	0.04	0.808624
				391	0.0814607	0.945707		391	0.0402462	0.808624
				392	0.0814607	0.946338		392	0.0402462	0.809214
				393	0.0819288	0.946338		393	0.0404923	0.809214
				394	0.0819288	0.94697		394	0.0404923	0.809805
				395	0.0835674	0.94697		395	0.0406154	0.809805
				396	0.0835674	0.947601		396	0.0406154	0.810986
				397	0.0838015	0.947601		397	0.0407385	0.810986
				398	0.0838015	0.948864		398	0.0407385	0.812168
				399	0.0842697	0.948864		399	0.0408615	0.812168
				400	0.0842697	0.949495		400	0.0408615	0.812758
				401	0.0859082	0.949495		401	0.0411077	0.812758
				402	0.0859082	0.950758		402	0.0411077	0.81394
				403	0.0877809	0.950758		403	0.0416	0.81394
				404	0.0877809	0.951389		404	0.0416	0.815121
				405	0.0898876	0.951389		405	0.0419692	0.815121
				406	0.0898876	0.95202		406	0.0419692	0.815712
				407	0.0901217	0.95202		407	0.0420923	0.815712
				408	0.0901217	0.952652		408	0.0420923	0.816302
				409	0.0931648	0.952652		409	0.0423385	0.816302
				410	0.0931648	0.953283		410	0.0423385	0.816893
				411	0.093867	0.953283		411	0.0424615	0.816893
				412	0.093867	0.953914		412	0.0424615	0.819256
				413	0.0941011	0.953914		413	0.0425846	0.819256
				414	0.0941011	0.955808		414	0.0425846	0.819846
				415	0.0952715	0.955808		415	0.0429538	0.819846
				416	0.0952715	0.956439		416	0.0429538	0.820437
				417	0.099485	0.956439		417	0.0432	0.820437
				418	0.099485	0.957071		418	0.0432	0.821028
				419	0.102294	0.957071		419	0.0434462	0.821028
				420	0.102294	0.958333		420	0.0434462	0.821618
				421	0.10323	0.958333		421	0.0440615	0.821618
				422	0.10323	0.958965		422	0.0440615	0.822209
				423	0.103699	0.958965		423	0.0441846	0.822209
				424	0.103699	0.959596		424	0.0441846	0.8228
				425	0.104167	0.959596		425	0.0443077	0.8228
				426	0.104167	0.960227		426	0.0443077	0.825753
				427	0.104869	0.960227		427	0.0446769	0.825753
				428	0.104869	0.960859		428	0.0446769	0.826344
				429	0.105571	0.960859		429	0.0448	0.826344
				430	0.105571	0.962121		430	0.0448	0.826934
				431	0.107678	0.962121		431	0.0449231	0.826934
				432	0.107678	0.962753		432	0.0449231	0.829297
				433	0.108146	0.962753		433	0.0450462	0.829297
				434	0.108146	0.963384		434	0.0450462	0.829888
				435	0.10838	0.963384		435	0.0452923	0.829888
				436	0.10838	0.964015		436	0.0452923	0.830478
				437	0.108848	0.964015		437	0.0454154	0.830478
				438	0.108848	0.965278		438	0.0454154	0.831069
				439	0.110487	0.965278		439	0.0468923	0.831069
				440	0.110487	0.965909		440	0.0468923	0.83225
				441	0.11236	0.965909		441	0.0471385	0.83225
				442	0.11236	0.96654		442	0.0471385	0.832841
				443	0.114934	0.96654		443	0.0473846	0.832841
				444	0.114934	0.967172		444	0.0473846	0.833432
				445	0.115169	0.967172		445	0.0476308	0.833432
				446	0.115169	0.967803		446	0.0476308	0.834022
				447	0.115637	0.967803		447	0.0477538	0.834022
				448	0.115637	0.969066		448	0.0477538	0.834613
				449	0.116339	0.969066		449	0.0478769	0.834613
				450	0.116339	0.969697		450	0.0478769	0.835204
				451	0.116573	0.969697		451	0.048	0.835204
				452	0.116573	0.970328		452	0.048	0.835794
				453	0.117041	0.970328		453	0.0484923	0.835794
				454	0.117041	0.97096		454	0.0484923	0.836385
				455	0.120787	0.97096		455	0.0489846	0.836385
				456	0.120787	0.971591		456	0.0489846	0.836976
				457	0.121957	0.971591		457	0.0491077	0.836976
				458	0.121957	0.972222		458	0.0491077	0.837566
				459	0.122425	0.972222		459	0.0493538	0.837566
				460	0.122425	0.972854		460	0.0493538	0.839338
				461	0.12383	0.972854		461	0.0494769	0.839338
				462	0.12383	0.973485		462	0.0494769	0.839929
				463	0.127809	0.973485		463	0.0496	0.839929
				464	0.127809	0.974116		464	0.0496	0.841701
				465	0.129448	0.974116		465	0.0499692	0.841701
				466	0.129448	0.974747		466	0.0499692	0.842882
				467	0.131788	0.974747		467	0.0503385	0.842882
				468	0.131788	0.975379		468	0.0503385	0.845245
				469	0.133427	0.975379		469	0.0505846	0.845245
				470	0.133427	0.97601		470	0.0505846	0.845836
				471	0.137172	0.97601		471	0.0508308	0.845836
				472	0.137172	0.976641		472	0.0508308	0.846426
				473	0.139747	0.976641		473	0.0515692	0.846426
				474	0.139747	0.977273		474	0.0515692	0.847017
				475	0.141386	0.977273		475	0.0516923	0.847017
				476	0.141386	0.978535		476	0.0516923	0.847608
				477	0.143493	0.978535		477	0.0518154	0.847608
				478	0.143493	0.979167		478	0.0518154	0.848198
				479	0.147238	0.979167		479	0.0520615	0.848198
				480	0.147238	0.979798		480	0.0520615	0.84997
				481	0.151217	0.979798		481	0.0521846	0.84997
				482	0.151217	0.980429		482	0.0521846	0.851152
				483	0.155431	0.980429		483	0.0523077	0.851152
				484	0.155431	0.981061		484	0.0523077	0.851742
				485	0.162453	0.981061		485	0.0524308	0.851742
				486	0.162453	0.982323		486	0.0524308	0.852333
				487	0.163624	0.982323		487	0.0526769	0.852333
				488	0.163624	0.982955		488	0.0526769	0.852924
				489	0.164794	0.982955		489	0.0529231	0.852924
				490	0.164794	0.983586		490	0.0529231	0.854105
				491	0.165964	0.983586		491	0.0530462	0.854105
				492	0.165964	0.984217		492	0.0530462	0.855286
				493	0.166433	0.984217		493	0.0532923	0.855286
				494	0.166433	0.984848		494	0.0532923	0.855877
				495	0.178371	0.984848		495	0.0534154	0.855877
				496	0.178371	0.98548		496	0.0534154	0.856468
				497	0.182818	0.98548		497	0.0535385	0.856468
				498	0.182818	0.986111		498	0.0535385	0.85824
				499	0.183989	0.986111		499	0.0548923	0.85824
				500	0.183989	0.986742		500	0.0548923	0.859421
				501	0.184223	0.986742		501	0.0550154	0.859421
				502	0.184223	0.987374		502	0.0550154	0.860012
				503	0.187266	0.987374		503	0.0551385	0.860012
				504	0.187266	0.988005		504	0.0551385	0.861193
				505	0.192416	0.988005		505	0.0556308	0.861193
				506	0.192416	0.988636		506	0.0556308	0.861784
				507	0.198268	0.988636		507	0.0557538	0.861784
				508	0.198268	0.989268		508	0.0557538	0.862374
				509	0.205993	0.989268		509	0.0558769	0.862374
				510	0.205993	0.989899		510	0.0558769	0.863556
				511	0.207631	0.989899		511	0.0563692	0.863556
				512	0.207631	0.99053		512	0.0563692	0.864146
				513	0.224251	0.99053		513	0.0573538	0.864146
				514	0.224251	0.991162		514	0.0573538	0.864737
				515	0.261236	0.991162		515	0.0579692	0.864737
				516	0.261236	0.991793		516	0.0579692	0.866509
				517	0.269897	0.991793		517	0.0588308	0.866509
				518	0.269897	0.992424		518	0.0588308	0.8671
				519	0.272004	0.992424		519	0.0592	0.8671
				520	0.272004	0.993056		520	0.0592	0.86769
				521	0.3022	0.993056		521	0.0593231	0.86769
				522	0.3022	0.993687		522	0.0593231	0.868281
				523	0.306882	0.993687		523	0.0594462	0.868281
				524	0.306882	0.994318		524	0.0594462	0.868872
				525	0.324204	0.994318		525	0.0601846	0.868872
				526	0.324204	0.994949		526	0.0601846	0.869462
				527	0.348549	0.994949		527	0.0603077	0.869462
				528	0.348549	0.995581		528	0.0603077	0.870053
				529	0.352528	0.995581		529	0.0608	0.870053
				530	0.352528	0.996212		530	0.0608	0.870644
				531	0.377575	0.996212		531	0.0609231	0.870644
				532	0.377575	0.996843		532	0.0609231	0.871234
				533	0.425796	0.996843		533	0.0620308	0.871234
				534	0.425796	0.997475		534	0.0620308	0.871825
				535	0.453418	0.997475		535	0.0625231	0.871825
				536	0.453418	0.998106		536	0.0625231	0.872416
				537	0.487828	0.998106		537	0.0627692	0.872416
				538	0.487828	0.998737		538	0.0627692	0.873006
				539	0.551732	0.998737		539	0.0631385	0.873006
				540	0.551732	0.999369		540	0.0631385	0.874778
				541	0.944522	0.999369		541	0.0633846	0.874778
				542	0.944522	1		542	0.0633846	0.875369
				543	1	1		543	0.0635077	0.875369
								544	0.0635077	0.87596
								545	0.0637538	0.87596
								546	0.0637538	0.876551
								547	0.064	0.876551
								548	0.064	0.877141
								549	0.0654769	0.877141
								550	0.0654769	0.877732
								551	0.0657231	0.877732
								552	0.0657231	0.878323
								553	0.0658462	0.878323
								554	0.0658462	0.878913
								555	0.0660923	0.878913
								556	0.0660923	0.879504
								557	0.0663385	0.879504
								558	0.0663385	0.880095
								559	0.0668308	0.880095
								560	0.0668308	0.880685
								561	0.0673231	0.880685
								562	0.0673231	0.882457
								563	0.0679385	0.882457
								564	0.0679385	0.884229
								565	0.0683077	0.884229
								566	0.0683077	0.88482
								567	0.0684308	0.88482
								568	0.0684308	0.885411
								569	0.0689231	0.885411
								570	0.0689231	0.886001
								571	0.0690462	0.886001
								572	0.0690462	0.888955
								573	0.0692923	0.888955
								574	0.0692923	0.890136
								575	0.0694154	0.890136
								576	0.0694154	0.890727
								577	0.0700308	0.890727
								578	0.0700308	0.891317
								579	0.0701538	0.891317
								580	0.0701538	0.891908
								581	0.0704	0.891908
								582	0.0704	0.892499
								583	0.0710154	0.892499
								584	0.0710154	0.89368
								585	0.0711385	0.89368
								586	0.0711385	0.894271
								587	0.0718769	0.894271
								588	0.0718769	0.894861
								589	0.0724923	0.894861
								590	0.0724923	0.895452
								591	0.0727385	0.895452
								592	0.0727385	0.896043
								593	0.0728615	0.896043
								594	0.0728615	0.896633
								595	0.0731077	0.896633
								596	0.0731077	0.897224
								597	0.0734769	0.897224
								598	0.0734769	0.898996
								599	0.0737231	0.898996
								600	0.0737231	0.899587
								601	0.0742154	0.899587
								602	0.0742154	0.900177
								603	0.0756923	0.900177
								604	0.0756923	0.901359
								605	0.0759385	0.901359
								606	0.0759385	0.901949
								607	0.0761846	0.901949
								608	0.0761846	0.90254
								609	0.0768	0.90254
								610	0.0768	0.903131
								611	0.0772923	0.903131
								612	0.0772923	0.903721
								613	0.0775385	0.903721
								614	0.0775385	0.904312
								615	0.0777846	0.904312
								616	0.0777846	0.904903
								617	0.0779077	0.904903
								618	0.0779077	0.905493
								619	0.0780308	0.905493
								620	0.0780308	0.906084
								621	0.0785231	0.906084
								622	0.0785231	0.906675
								623	0.0791385	0.906675
								624	0.0791385	0.907265
								625	0.0798769	0.907265
								626	0.0798769	0.907856
								627	0.0807385	0.907856
								628	0.0807385	0.908447
								629	0.0824615	0.908447
								630	0.0824615	0.909037
								631	0.0830769	0.909037
								632	0.0830769	0.909628
								633	0.0848	0.909628
								634	0.0848	0.910809
								635	0.0849231	0.910809
								636	0.0849231	0.9114
								637	0.0857846	0.9114
								638	0.0857846	0.911991
								639	0.0865231	0.911991
								640	0.0865231	0.912581
								641	0.0867692	0.912581
								642	0.0867692	0.913172
								643	0.0875077	0.913172
								644	0.0875077	0.913763
								645	0.0877538	0.913763
								646	0.0877538	0.914353
								647	0.0882462	0.914353
								648	0.0882462	0.915535
								649	0.0889846	0.915535
								650	0.0889846	0.916125
								651	0.0892308	0.916125
								652	0.0892308	0.916716
								653	0.0893538	0.916716
								654	0.0893538	0.917307
								655	0.0897231	0.917307
								656	0.0897231	0.917897
								657	0.0912	0.917897
								658	0.0912	0.918488
								659	0.0916923	0.918488
								660	0.0916923	0.919079
								661	0.0926769	0.919079
								662	0.0926769	0.919669
								663	0.0929231	0.919669
								664	0.0929231	0.92026
								665	0.0932923	0.92026
								666	0.0932923	0.920851
								667	0.0934154	0.920851
								668	0.0934154	0.921441
								669	0.0945231	0.921441
								670	0.0945231	0.922032
								671	0.0946462	0.922032
								672	0.0946462	0.922623
								673	0.0957538	0.922623
								674	0.0957538	0.923213
								675	0.0962462	0.923213
								676	0.0962462	0.923804
								677	0.0963692	0.923804
								678	0.0963692	0.924395
								679	0.0964923	0.924395
								680	0.0964923	0.924985
								681	0.0967385	0.924985
								682	0.0967385	0.925576
								683	0.0971077	0.925576
								684	0.0971077	0.926167
								685	0.0980923	0.926167
								686	0.0980923	0.927939
								687	0.0982154	0.927939
								688	0.0982154	0.928529
								689	0.0992	0.928529
								690	0.0992	0.92912
								691	0.100431	0.92912
								692	0.100431	0.929711
								693	0.100923	0.929711
								694	0.100923	0.930301
								695	0.101662	0.930301
								696	0.101662	0.931483
								697	0.101785	0.931483
								698	0.101785	0.932073
								699	0.1024	0.932073
								700	0.1024	0.932664
								701	0.102646	0.932664
								702	0.102646	0.933255
								703	0.103754	0.933255
								704	0.103754	0.933845
								705	0.104369	0.933845
								706	0.104369	0.934436
								707	0.104862	0.934436
								708	0.104862	0.936799
								709	0.106338	0.936799
								710	0.106338	0.93798
								711	0.106708	0.93798
								712	0.106708	0.939161
								713	0.106831	0.939161
								714	0.106831	0.939752
								715	0.106954	0.939752
								716	0.106954	0.940343
								717	0.107077	0.940343
								718	0.107077	0.940933
								719	0.1072	0.940933
								720	0.1072	0.941524
								721	0.107569	0.941524
								722	0.107569	0.942115
								723	0.108185	0.942115
								724	0.108185	0.942705
								725	0.108677	0.942705
								726	0.108677	0.943296
								727	0.109785	0.943296
								728	0.109785	0.943887
								729	0.110646	0.943887
								730	0.110646	0.945068
								731	0.113108	0.945068
								732	0.113108	0.945659
								733	0.114338	0.945659
								734	0.114338	0.946249
								735	0.114831	0.946249
								736	0.114831	0.94684
								737	0.115077	0.94684
								738	0.115077	0.947431
								739	0.117046	0.947431
								740	0.117046	0.948021
								741	0.117415	0.948021
								742	0.117415	0.948612
								743	0.117785	0.948612
								744	0.117785	0.949203
								745	0.1184	0.949203
								746	0.1184	0.949793
								747	0.119631	0.949793
								748	0.119631	0.950384
								749	0.120123	0.950384
								750	0.120123	0.951565
								751	0.120492	0.951565
								752	0.120492	0.952156
								753	0.121969	0.952156
								754	0.121969	0.953337
								755	0.123692	0.953337
								756	0.123692	0.953928
								757	0.125908	0.953928
								758	0.125908	0.954519
								759	0.127262	0.954519
								760	0.127262	0.955109
								761	0.129723	0.955109
								762	0.129723	0.9557
								763	0.131077	0.9557
								764	0.131077	0.956291
								765	0.131323	0.956291
								766	0.131323	0.956881
								767	0.131692	0.956881
								768	0.131692	0.957472
								769	0.131815	0.957472
								770	0.131815	0.958063
								771	0.133415	0.958063
								772	0.133415	0.958653
								773	0.137477	0.958653
								774	0.137477	0.959244
								775	0.140554	0.959244
								776	0.140554	0.959835
								777	0.1408	0.959835
								778	0.1408	0.960425
								779	0.142031	0.960425
								780	0.142031	0.961016
								781	0.1424	0.961016
								782	0.1424	0.961607
								783	0.142892	0.961607
								784	0.142892	0.962197
								785	0.143385	0.962197
								786	0.143385	0.962788
								787	0.144	0.962788
								788	0.144	0.963379
								789	0.144123	0.963379
								790	0.144123	0.963969
								791	0.145969	0.963969
								792	0.145969	0.96456
								793	0.146338	0.96456
								794	0.146338	0.965151
								795	0.147077	0.965151
								796	0.147077	0.965741
								797	0.147323	0.965741
								798	0.147323	0.966923
								799	0.149046	0.966923
								800	0.149046	0.967513
								801	0.150892	0.967513
								802	0.150892	0.968104
								803	0.154708	0.968104
								804	0.154708	0.968695
								805	0.155446	0.968695
								806	0.155446	0.969285
								807	0.155938	0.969285
								808	0.155938	0.970467
								809	0.156923	0.970467
								810	0.156923	0.971057
								811	0.157785	0.971057
								812	0.157785	0.971648
								813	0.158523	0.971648
								814	0.158523	0.972239
								815	0.162954	0.972239
								816	0.162954	0.972829
								817	0.164554	0.972829
								818	0.164554	0.97342
								819	0.164677	0.97342
								820	0.164677	0.974011
								821	0.166154	0.974011
								822	0.166154	0.974601
								823	0.168862	0.974601
								824	0.168862	0.975192
								825	0.173415	0.975192
								826	0.173415	0.975783
								827	0.175754	0.975783
								828	0.175754	0.976373
								829	0.178092	0.976373
								830	0.178092	0.976964
								831	0.179938	0.976964
								832	0.179938	0.977555
								833	0.1856	0.977555
								834	0.1856	0.978145
								835	0.188062	0.978145
								836	0.188062	0.978736
								837	0.190277	0.978736
								838	0.190277	0.979327
								839	0.1904	0.979327
								840	0.1904	0.979917
								841	0.192615	0.979917
								842	0.192615	0.980508
								843	0.1968	0.980508
								844	0.1968	0.981099
								845	0.200985	0.981099
								846	0.200985	0.981689
								847	0.205538	0.981689
								848	0.205538	0.98228
								849	0.211938	0.98228
								850	0.211938	0.982871
								851	0.212062	0.982871
								852	0.212062	0.983461
								853	0.213538	0.983461
								854	0.213538	0.984052
								855	0.214646	0.984052
								856	0.214646	0.984643
								857	0.215631	0.984643
								858	0.215631	0.985233
								859	0.215877	0.985233
								860	0.215877	0.985824
								861	0.231508	0.985824
								862	0.231508	0.986415
								863	0.237169	0.986415
								864	0.237169	0.987005
								865	0.238523	0.987005
								866	0.238523	0.987596
								867	0.238892	0.987596
								868	0.238892	0.988187
								869	0.242585	0.988187
								870	0.242585	0.988777
								871	0.249969	0.988777
								872	0.249969	0.989368
								873	0.256246	0.989368
								874	0.256246	0.989959
								875	0.264738	0.989959
								876	0.264738	0.990549
								877	0.266338	0.990549
								878	0.266338	0.99114
								879	0.282585	0.99114
								880	0.282585	0.991731
								881	0.319877	0.991731
								882	0.319877	0.992321
								883	0.327138	0.992321
								884	0.327138	0.992912
								885	0.328985	0.992912
								886	0.328985	0.993503
								887	0.359262	0.993503
								888	0.359262	0.994093
								889	0.363815	0.994093
								890	0.363815	0.994684
								891	0.379446	0.994684
								892	0.379446	0.995275
								893	0.400369	0.995275
								894	0.400369	0.995865
								895	0.404308	0.995865
								896	0.404308	0.996456
								897	0.427569	0.996456
								898	0.427569	0.997047
								899	0.473846	0.997047
								900	0.473846	0.997637
								901	0.499815	0.997637
								902	0.499815	0.998228
								903	0.532185	0.998228
								904	0.532185	0.998819
								905	0.588185	0.998819
								906	0.588185	0.999409
								907	0.869662	0.999409
								908	0.869908	0.999409
								909	0.949292	0.999409
								910	0.949292	1
								911	0.973169	1
								912	0.973415	1
								913	1	1

## Sheet: Supplementary Fig. 8b and c
	scaled features					shap values
index	bw3dB	nuc_count	surface_area	dmd	sphericity	bw3dB_s	nuc_count_s	surface_area_s	dmd_s	sphericity_s
0	0.920106	-1.18036	-0.0221717	-0.673748	2.00132	0.0103714	0.188414	-0.0291467	-0.0614609	-0.139504
1	0.920106	-1.18036	0.5967	-0.567803	1.57783	0.0166684	0.220897	-0.0377036	-0.0554658	-0.114113
2	0.920106	-1.18036	-0.317667	-0.66572	1.89596	0.0100704	0.198883	-0.0245516	-0.063098	-0.128751
3	0.920106	-1.18036	0.16163	-0.56161	1.53572	0.0155124	0.224615	-0.0380117	-0.0561781	-0.108641
4	0.920106	-1.18036	0.682197	-0.585886	1.78949	0.00795661	0.203637	-0.0369152	-0.0551495	-0.133307
5	0.920106	-1.18036	0.582159	-0.655645	1.63334	0.0118351	0.211045	-0.0372963	-0.060909	-0.120858
6	0.920106	-1.18036	0.496041	-0.716782	1.81736	0.00637877	0.194862	-0.0366698	-0.0620027	-0.134675
7	0.920106	-1.18036	0.682709	-0.451896	1.67531	0.0162897	0.219514	-0.0386675	-0.0479092	-0.121299
8	0.920106	-1.18036	0.989693	-0.401725	1.61142	0.028001	0.234923	-0.0301273	-0.041748	-0.109675
9	0.920106	-1.18036	0.350517	-0.711343	1.90556	0.00750139	0.189822	-0.0347352	-0.0620672	-0.138775
10	0.920106	-1.18036	1.24056	-0.443674	1.31591	0.0717913	0.281519	-0.00520029	-0.0310267	-0.0588042
11	0.920106	-1.18036	-0.188428	-0.0631361	1.56216	0.0499568	0.277222	-0.0261636	-0.00469751	-0.0770377
12	0.920106	-1.18036	0.704792	-0.611281	1.66001	0.0128746	0.212785	-0.035757	-0.0573151	-0.122666
13	0.920106	-1.18036	0.405807	-0.253406	1.79768	0.0154544	0.220428	-0.0426882	-0.0355335	-0.127761
14	0.920106	-1.18036	0.674342	-0.652968	1.4833	0.0211146	0.225885	-0.0344092	-0.0599409	-0.105869
15	0.920106	-1.18036	1.20172	-0.502256	1.40958	0.0530284	0.260854	-0.0110512	-0.0406799	-0.0790341
16	0.920106	-1.18036	0.680138	-0.75861	1.17199	0.0451559	0.255697	-0.026552	-0.060429	-0.0679674
17	0.920106	-1.18036	0.501215	-0.714181	1.57527	0.0120894	0.212228	-0.0374323	-0.0648595	-0.116089
18	0.920106	-1.18036	0.978015	-0.589964	1.57596	0.0237631	0.227802	-0.0260644	-0.052921	-0.110538
19	0.920106	-1.18036	0.764004	-0.673613	1.51866	0.0207681	0.223468	-0.0317804	-0.0599893	-0.109058
20	0.920106	-1.18036	0.971363	-0.72632	1.39978	0.0349468	0.238453	-0.020492	-0.0589049	-0.0927356
21	0.920106	-1.18036	0.712611	-0.75744	1.10102	0.0551427	0.266838	-0.0227392	-0.0562947	-0.0560265
22	1.1935	-1.23651	1.20279	-0.801426	1.41588	0.133334	0.291162	0.0488826	-0.0271424	-0.0297505
23	1.1935	-1.23651	0.176703	-0.555716	1.91456	0.0369355	0.189341	-0.0345613	-0.0471044	-0.119633
24	1.1935	-1.23651	0.40784	-0.516719	1.70526	0.0509544	0.211786	-0.0306749	-0.0416771	-0.102685
25	1.1935	-1.23651	0.894574	-0.266227	1.63933	0.093977	0.257599	-0.00588247	-0.01871	-0.0692727
26	1.1935	-1.23651	0.295777	-0.632297	1.75619	0.0417056	0.198273	-0.0336177	-0.049637	-0.110591
27	1.1935	-1.23651	0.340737	-0.71319	1.75178	0.0432425	0.196679	-0.0312425	-0.0524866	-0.110959
28	1.1935	-1.23651	0.360638	-0.224954	1.68643	0.0574819	0.226123	-0.0397494	-0.0260557	-0.0947527
29	1.1935	-1.23651	-0.0162093	-0.451742	1.35001	0.0592739	0.232382	-0.0441752	-0.0407504	-0.0755848
30	1.1935	-1.23651	0.747001	-0.777515	1.46839	0.0821154	0.239135	-0.00355668	-0.0483565	-0.0727177
31	1.1935	-1.23651	0.360393	-0.76319	1.75665	0.0437464	0.194887	-0.030282	-0.054467	-0.111854
32	1.1935	-1.23651	0.44271	-0.546543	1.53163	0.0640057	0.228538	-0.0248344	-0.0404638	-0.0840241
33	1.1935	-1.23651	0.699521	-0.839947	1.70044	0.061729	0.20972	-0.0148602	-0.0555927	-0.102443
34	1.1935	-1.23651	0.15963	-0.491633	1.33118	0.0668852	0.238595	-0.0361143	-0.0393293	-0.0686429
35	1.1935	-1.23651	0.829378	-0.134344	1.66522	0.0917695	0.258301	-0.0137472	-0.0115332	-0.0700988
36	1.1935	-1.23651	0.158006	-0.571959	1.79279	0.038158	0.196076	-0.0360096	-0.0485851	-0.11162
37	1.1935	-1.23651	0.411421	-0.660267	1.67012	0.0509087	0.208268	-0.0278947	-0.0488289	-0.101893
38	1.1935	-1.23651	0.379516	-0.603292	1.44698	0.0653032	0.231147	-0.0251213	-0.0434816	-0.0775013
39	1.1935	-1.23651	0.453521	-0.648275	1.48438	0.0656763	0.228522	-0.0217288	-0.0454251	-0.0809249
40	1.1935	-1.23651	0.449361	-0.598617	1.73652	0.0502058	0.206801	-0.0282427	-0.0456961	-0.106615
41	0.146742	0.223504	2.44822	0.0108927	-1.9367	-0.0331581	-0.0470597	0.00317536	0.000711133	-0.00305134
42	0.146742	0.223504	1.07092	-0.856358	0.156564	-0.0358362	-0.0450095	1.47e-05	-0.000207858	0.0016564
43	0.146742	0.223504	0.710688	-0.692208	-1.18069	-0.0356912	-0.0448085	-0.00143942	-5.46e-05	0.00261112
44	0.146742	0.223504	-1.94869	4.1729	0.888747	-0.0324139	-0.0573992	0.00581452	0.00687625	-0.00199772
45	0.146742	0.223504	-1.3942	2.14501	-1.38418	-0.0345777	-0.0508405	0.00101004	0.00338386	0.00164217
46	0.146742	0.223504	0.557451	-0.728658	0.752049	-0.0368461	-0.038463	-0.00147963	-0.00069431	-0.00189955
47	0.146742	0.223504	-0.881207	-0.284018	1.08253	-0.0368604	-0.0371824	-0.0015127	0.000242578	-0.00406855
48	0.146742	0.223504	-0.126094	-0.392262	-0.128656	-0.0362629	-0.0433748	-0.00236885	0.000174702	0.0024492
49	0.146742	0.223504	1.95382	-0.420212	-0.0919211	-0.0340606	-0.0499752	0.00270207	0.000277487	0.00167534
50	0.146742	0.223504	-0.504738	-0.205172	1.11858	-0.0370316	-0.036279	-0.00210684	0.000476749	-0.0044414
51	0.146742	0.223504	-0.944876	-0.759809	1.43351	-0.0379627	-0.032389	-0.00121642	-0.00108973	-0.00672154
52	0.146742	0.223504	-0.514363	0.125108	0.448716	-0.0359979	-0.0428727	-0.00223559	0.00127021	0.000453447
53	0.146742	0.223504	-0.0110202	-0.0575467	0.0536989	-0.0361977	-0.0436526	-0.00228706	0.000813483	0.00194134
54	0.146742	0.223504	-0.165046	-0.368662	0.448063	-0.0361254	-0.0407668	-0.00291891	0.000125554	0.000302923
55	0.146742	0.223504	-1.05556	-0.55876	1.18868	-0.0373336	-0.0354256	-0.000999015	-0.000607952	-0.00501422
56	0.146742	0.223504	-1.3125	-0.630509	1.30487	-0.0373294	-0.0365475	0.00070793	-0.000552462	-0.00565628
57	0.146742	0.223504	-0.690842	-0.813688	1.10711	-0.0376004	-0.0334179	-0.0021152	-0.0013679	-0.0048803
58	0.146742	0.223504	-1.59185	2.25571	0.367369	-0.0348232	-0.0505974	0.00190033	0.00366998	0.000473025
59	0.146742	0.223504	0.871347	-0.162309	0.581695	-0.0360853	-0.0436316	-0.000466441	0.000692867	0.00010811
60	0.146742	0.223504	0.272858	1.07617	-0.580241	-0.0359821	-0.0466645	-0.00168388	0.00278979	0.0021582
61	0.146742	0.223504	-1.05096	-0.658614	1.30565	-0.0376203	-0.0341199	-0.00092648	-0.000845007	-0.00586803
62	0.146742	0.223504	0.896643	-0.219175	-0.593167	-0.0356793	-0.0462889	-0.000622841	0.000625412	0.0025831
63	0.146742	0.223504	0.949357	1.30889	-0.312116	-0.0354929	-0.0474044	-0.000677775	0.0025141	0.00167903
64	0.146742	0.223504	-0.805016	-0.338816	1.26502	-0.0373366	-0.0350876	-0.00152383	2.06e-05	-0.00545366
65	0.146742	0.223504	0.698749	-0.347093	0.646365	-0.0361486	-0.0420678	-0.00103427	0.000374973	-0.000506823
66	0.146742	0.223504	-0.0199704	-0.63919	-0.218944	-0.0362374	-0.0431902	-0.0023371	-0.000200377	0.00258236
67	0.146742	0.223504	-1.14542	1.2776	1.14468	-0.0363756	-0.0441097	-0.000335892	0.0048218	-0.00337797
68	0.146742	0.223504	-0.715764	1.77054	1.15623	-0.0364185	-0.0439236	-0.00122645	0.00562343	-0.00342911
69	0.146742	0.223504	0.478234	-0.0535921	1.12915	-0.0373156	-0.0366009	-0.00169607	0.000890458	-0.00466016
70	0.146742	0.223504	0.212762	-0.454871	-0.350767	-0.0362132	-0.0439052	-0.00203163	0.000154389	0.00261299
71	0.146742	0.223504	-0.897812	0.599505	1.69457	-0.0370837	-0.0385628	-0.000325924	0.00343962	-0.0068442
72	0.146742	0.223504	-0.124081	3.66679	1.03644	-0.0359293	-0.0457663	-0.00156242	0.00659062	-0.00265258
73	0.146742	0.223504	-0.603931	-0.203614	-0.2167	-0.0361493	-0.0440913	-0.00211912	0.000579514	0.00239756
74	0.146742	0.223504	0.339376	-0.384731	1.05491	-0.0374611	-0.0355641	-0.00203054	4.51e-05	-0.00437182
75	0.146742	0.223504	0.877814	-0.669788	0.370121	-0.0361511	-0.0439978	-0.000411137	1.73e-05	0.00116032
76	0.146742	0.223504	-0.798887	-0.726211	1.44458	-0.0380181	-0.0319055	-0.00156171	-0.0010715	-0.00682336
77	0.146742	0.223504	-1.24317	1.77583	0.982047	-0.0359441	-0.0461138	0.000120058	0.0046727	-0.00210947
78	0.146742	0.223504	0.185226	-0.0157479	1.12419	-0.037263	-0.036197	-0.00223842	0.00094292	-0.00462679
79	0.146742	0.223504	0.127292	-0.333388	0.351913	-0.0360168	-0.042437	-0.00224926	0.000261432	0.00105897
80	0.146742	0.223504	-0.453895	-0.309058	0.796994	-0.036439	-0.0384521	-0.00264983	0.000300986	-0.00214247
81	0.146742	0.223504	-0.974385	2.27111	1.20647	-0.0362303	-0.0450754	-0.00066737	0.00599273	-0.00338097
82	0.146742	0.223504	0.60714	0.812224	0.335195	-0.0360587	-0.0451082	-0.00145623	0.00241098	0.000829846
83	0.146742	0.223504	-0.207685	0.70285	1.29827	-0.0365329	-0.0402032	-0.00184698	0.00391379	-0.00471141
84	0.146742	0.223504	-0.197133	-0.3598	-0.495598	-0.0361925	-0.0441095	-0.00225938	0.000296547	0.00288214
85	0.146742	0.223504	-0.538009	1.50283	1.202	-0.0366169	-0.042901	-0.00158804	0.00541745	-0.00368839
86	0.146742	0.223504	-0.187728	0.121282	1.35861	-0.0373031	-0.0356455	-0.00191566	0.00136724	-0.00588461
87	0.146742	0.223504	2.09597	1.17876	-0.847889	-0.0340426	-0.0512212	0.00211631	0.00215027	0.0016167
88	0.146742	0.223504	-0.566379	0.00443283	-0.647819	-0.0359791	-0.0454082	-0.00180961	0.000904439	0.0029098
89	0.146742	0.223504	0.586578	-0.323139	0.291633	-0.0362082	-0.0436019	-0.00132962	0.000394569	0.00136259
90	0.146742	0.223504	0.211079	-0.691096	0.0150313	-0.0361257	-0.043036	-0.00213247	-0.000263347	0.00217486
91	0.146742	0.223504	-1.38481	1.95603	-0.455567	-0.0347637	-0.0507003	0.000632755	0.00344938	0.00200056
92	0.146742	0.223504	-1.76433	0.944612	0.840493	-0.0360002	-0.0474182	0.00287253	0.00279382	-0.00162646
93	0.146742	0.223504	0.301121	0.268256	-1.3577	-0.035491	-0.0450307	-0.00183633	0.00117947	0.0017959
94	0.146742	0.223504	-0.289732	0.0422803	-0.613265	-0.0360249	-0.0451868	-0.00201095	0.00100385	0.00283611
95	0.146742	0.223504	0.59949	-0.409261	-0.237754	-0.0360207	-0.0445733	-0.00141033	0.000278079	0.00234367
96	0.146742	0.223504	2.31741	-0.50648	-2.00208	-0.0329514	-0.0467185	0.00336437	0.000198376	-0.00327543
97	0.146742	0.223504	-0.826366	-0.176898	-1.04651	-0.0361018	-0.0457806	-0.00142974	0.000570958	0.00335853
98	0.146742	0.223504	0.102014	-0.447206	-1.61771	-0.0345872	-0.0439874	-0.00223633	5.03e-05	0.00137801
99	0.146742	0.223504	-1.00836	-0.753463	-1.13754	-0.036105	-0.0455366	-0.00114915	-0.000251416	0.00365956
100	0.146742	0.223504	0.948001	-0.709719	-2.55829	-0.0261062	-0.0464179	-0.000697524	-5.11e-05	-0.00610994
101	-1.19247	0.504276	-0.746038	-0.815636	0.462993	-0.051289	-0.0259308	-0.00151883	-0.000882841	0.00023879
102	-1.19247	0.504276	-0.40656	-0.804733	-0.057114	-0.0495997	-0.0278019	-0.00157185	-0.000812463	0.000403215
103	-1.19247	0.504276	1.77096	-0.257549	-1.03772	-0.0467818	-0.0316227	0.000220613	0.000102069	-0.00130083
104	-1.19247	0.504276	-1.1014	-0.405007	1.07396	-0.0515084	-0.0250343	-0.000817959	-0.000165531	-0.00185651
105	-1.19247	0.504276	-0.866175	-0.265638	0.757285	-0.0518891	-0.0255688	-0.00140047	8.24e-05	-0.000606685
106	-1.19247	0.504276	-1.17904	-0.955782	-0.467992	-0.0511855	-0.0287555	0.000604327	-0.00088813	0.000842145
107	-1.19247	0.504276	-0.234165	-0.519529	-0.566334	-0.048133	-0.0295086	-0.00161217	-0.000319073	0.000190177
108	-1.19247	0.504276	-1.52798	-0.170536	-1.23577	-0.0475357	-0.0327475	0.00193323	0.000170257	-0.00120297
109	-1.19247	0.504276	-1.0002	-0.54434	-1.51788	-0.0435891	-0.0321236	-0.000706755	-0.000413449	-0.00254972
110	-1.19247	0.504276	-0.458648	0.0092237	-0.111276	-0.0504011	-0.0285566	-0.00161958	0.00056798	0.00062661
111	-1.19247	0.504276	-0.502345	-0.434141	0.439243	-0.0513081	-0.0261837	-0.00198304	-0.000204337	0.00029653
112	-1.19247	0.504276	-0.0805733	-0.667835	-0.0631046	-0.0491252	-0.0282279	-0.00175882	-0.00061429	0.000343578
113	-1.19247	0.504276	-0.819245	-0.555936	-1.3668	-0.0440901	-0.0319089	-0.000994425	-0.000462441	-0.00192678
114	-1.19247	0.504276	-0.950357	-0.0192053	-0.571342	-0.0501915	-0.0297289	-0.00046968	0.000492447	0.000514961
115	-1.19247	0.504276	0.48781	-0.706232	1.07107	-0.0501662	-0.0254252	-0.00173691	-0.000469857	-0.00158444
116	-1.19247	0.504276	0.123972	-0.718444	-1.32996	-0.0431076	-0.0316848	-0.00186941	-0.000656131	-0.00206473
117	-1.19247	0.504276	-0.500768	-0.43862	-0.919811	-0.0471926	-0.0305632	-0.00127619	-0.000243472	-0.000107169
118	-1.19247	0.504276	-0.107164	-0.358825	0.402146	-0.0505879	-0.0266925	-0.00226243	-9.4e-05	0.00025422
119	-1.19247	0.504276	-0.0103136	-0.468993	1.63492	-0.0502609	-0.0240377	-0.0015909	-0.000161313	-0.00333179
120	-1.19247	0.504276	0.781011	-0.391657	0.726571	-0.051479	-0.0265183	-0.00123141	0.000118586	-0.00027254
121	-1.19247	0.504276	-0.433785	0.0212006	-0.231791	-0.0499171	-0.0288961	-0.00163125	0.00055744	0.000504275
122	-1.19247	0.504276	0.220911	-0.49753	-0.143259	-0.0486663	-0.0289633	-0.00177385	-0.00033931	0.000360063
123	-1.19247	0.504276	-0.272989	-0.736728	0.234302	-0.0501737	-0.026933	-0.00190153	-0.000719355	0.000344962
124	-1.19247	0.504276	-1.35178	3.06998	-0.908912	-0.0510274	-0.0355119	0.0018422	0.00447389	0.000840565
125	-1.19247	0.504276	0.645984	-0.700026	1.11048	-0.0503103	-0.0254871	-0.00148317	-0.000401043	-0.00170106
126	-1.19247	0.504276	0.452136	-0.153545	1.26106	-0.0508395	-0.0250506	-0.00147165	0.000439211	-0.00246011
127	-1.19247	0.504276	-1.27	-0.593333	0.707587	-0.0523319	-0.0259724	-0.000214102	-0.000393791	-0.000470498
128	-1.19247	0.504276	-0.771162	0.124726	-0.346789	-0.0506495	-0.0292248	-0.000893295	0.000778765	0.000606148
129	-1.19247	0.504276	0.68344	0.85845	0.288614	-0.0529566	-0.028082	-0.00134038	0.00243635	0.000559957
130	-1.19247	0.504276	0.332593	-0.704069	-0.227341	-0.048127	-0.0292258	-0.00167028	-0.000649621	0.00028999
131	-1.19247	0.504276	0.173511	-0.562625	0.936484	-0.0504363	-0.0253922	-0.00203307	-0.000280515	-0.00124061
132	-1.19247	0.504276	-0.0255101	1.14171	0.297654	-0.0527745	-0.0281988	-0.0017382	0.00301828	0.00031056
133	-1.19247	0.504276	-1.52205	5.41662	0.608561	-0.0496044	-0.0381576	0.00182793	0.00665301	-0.000101596
134	-1.19247	0.504276	0.738788	-0.671868	-0.689785	-0.0471154	-0.0303592	-0.00129514	-0.000535216	-7.78e-05
135	-1.19247	0.504276	-0.00770212	-0.306035	0.625987	-0.0508985	-0.0260173	-0.00228362	3.19e-05	-0.000215185
136	-1.19247	0.504276	0.579088	1.59032	-0.312901	-0.0521679	-0.0303711	-0.00118706	0.00373204	0.000611355
137	-1.19247	0.504276	-0.708468	-0.756007	1.01453	-0.0509667	-0.0246532	-0.00159831	-0.000643035	-0.00152145
138	-1.19247	0.504276	-1.74485	5.60741	0.402996	-0.0496452	-0.0389977	0.0025576	0.0063861	0.000316554
139	-1.19247	0.504276	0.301842	1.29934	0.421362	-0.0529422	-0.0280956	-0.00166778	0.00309705	0.000225871
140	-1.19247	0.504276	-0.485074	-0.697385	1.16417	-0.0507164	-0.024414	-0.00171925	-0.000505284	-0.00202776
141	-1.19247	0.504276	-1.02364	-0.366307	-0.0520586	-0.0520266	-0.0280175	-0.000270729	-6.16e-05	0.000993698
142	-1.19247	0.504276	-1.71627	3.8722	0.14235	-0.051031	-0.0373057	0.00349095	0.00491045	0.000552614
143	-1.19247	0.504276	0.563475	3.27879	-0.782266	-0.0512863	-0.0321864	-0.00101293	0.00476607	0.000336811
144	-1.19247	0.504276	0.65267	-0.269574	-0.0586591	-0.0499652	-0.0287631	-0.00134846	0.000236783	0.000457275
145	-1.19247	0.504276	-1.10138	5.51075	0.652423	-0.0491582	-0.0376201	0.000350302	0.00736284	-0.000317505
146	-1.19247	0.504276	-0.613751	0.0352532	1.17788	-0.0513052	-0.0249555	-0.00146468	0.000541018	-0.00219831
147	-1.19247	0.504276	0.118808	-0.33675	0.299158	-0.0500944	-0.0274203	-0.00217075	-5.58e-05	0.000358549
148	-1.19247	0.504276	-0.826619	0.849772	1.13894	-0.0525137	-0.026546	-0.00087876	0.00263967	-0.00208389
149	-1.19247	0.504276	-1.55233	0.170672	-0.429647	-0.0527891	-0.0302209	0.00212975	0.000755939	0.000741607
150	-1.19247	0.504276	1.2919	2.38631	-0.940276	-0.0498414	-0.0324125	-0.000373337	0.0037474	-0.000502865
151	-1.19247	0.504276	-0.628902	2.09226	1.13898	-0.0523611	-0.028341	-0.00108636	0.0041118	-0.00170595
152	-1.19247	0.504276	-1.15267	0.388392	-1.15618	-0.0467551	-0.0331101	0.000328006	0.00104505	-0.000890493
153	-1.19247	0.504276	1.65223	0.642067	-0.882451	-0.0485143	-0.0317806	2.79e-05	0.001706	-0.000821596
154	-1.19247	0.504276	0.225017	-0.464951	0.419314	-0.0500298	-0.0271225	-0.0021905	-0.000277636	0.000237768
155	-1.19247	0.504276	-0.00893839	0.430351	0.253824	-0.0520929	-0.0277433	-0.0018188	0.00167589	0.000596391
156	-1.19247	0.504276	-0.916826	-0.783194	1.21877	-0.0507932	-0.0244276	-0.00121445	-0.00065335	-0.00229407
157	-1.19247	0.504276	-0.685921	-0.201172	0.846527	-0.0516919	-0.0253696	-0.00159483	0.000191609	-0.00091792
158	-1.19247	0.504276	-0.0640869	-0.165307	-0.321868	-0.0487788	-0.0292209	-0.00186344	0.000186938	0.000293523
159	-1.19247	0.504276	-1.75031	3.02053	1.26897	-0.0523703	-0.031137	0.00262541	0.00385388	-0.00235471
160	-1.19247	0.504276	-0.744387	-0.87224	0.82318	-0.0511639	-0.0249833	-0.00156837	-0.000807648	-0.000859388
161	-1.19247	0.504276	0.342925	-0.897317	-1.04949	-0.0445066	-0.0312561	-0.00199696	-0.000818433	-0.000804532
162	-1.19247	0.504276	-0.338122	-0.702428	0.385223	-0.0507794	-0.0262995	-0.00194727	-0.000631095	0.000274638
163	-1.19247	0.504276	-0.900492	-0.600351	0.908202	-0.0513533	-0.0250067	-0.00140874	-0.00045566	-0.00115829
164	-1.19247	0.504276	0.689291	1.51574	-1.40452	-0.0441522	-0.0337574	-0.00127584	0.00273626	-0.00293346
165	-1.19247	0.504276	-0.682216	-0.905037	0.749944	-0.0512057	-0.0250853	-0.00163916	-0.000852522	-0.000599984
166	-1.19247	0.504276	0.260394	-0.910092	-0.85931	-0.0461138	-0.0306219	-0.00159988	-0.000791901	-0.000255214
167	-0.679476	0.279658	0.306173	-0.638812	-1.78441	-0.0346116	-0.0413654	-0.0017164	-0.00067751	-0.0010118
168	-0.679476	0.279658	-0.285493	-0.698671	-0.0500819	-0.0420573	-0.0363173	-0.00138655	-0.00105088	0.00142935
169	-0.679476	0.279658	-0.664578	-0.567664	0.245451	-0.0416089	-0.0363257	-0.00100953	-0.000818727	0.000380149
170	-0.679476	0.279658	1.55761	-0.702314	-0.0444019	-0.0436063	-0.0362571	0.000123657	-0.000613592	0.000970664
171	-0.679476	0.279658	-0.156255	-0.625452	1.37515	-0.0417851	-0.030474	-0.00156668	-0.000670769	-0.00488606
172	-0.679476	0.279658	-1.21962	-0.511934	1.28907	-0.0409434	-0.0347418	0.000900102	-0.000494776	-0.00410286
173	-0.679476	0.279658	-0.334779	-0.616567	0.971962	-0.0419053	-0.0321667	-0.00135902	-0.000741013	-0.00321059
174	-0.679476	0.279658	-0.384439	-0.325302	-1.31401	-0.0399506	-0.0408989	-0.00154362	0.000128819	0.00288165
175	-0.679476	0.279658	2.54113	-0.763959	0.0284372	-0.0434196	-0.0382728	0.00230739	-0.000852748	0.000855105
176	-0.679476	0.279658	-0.490763	-0.619407	0.884076	-0.0417537	-0.0328908	-0.00117545	-0.000804691	-0.00275803
177	-0.679476	0.279658	-0.20438	-0.792025	1.59814	-0.0416814	-0.0296326	-0.00156149	-0.00104721	-0.00546002
178	-0.679476	0.279658	-0.848335	-0.607562	1.05074	-0.0412963	-0.0332841	-0.000472273	-0.000887599	-0.00344238
179	-0.679476	0.279658	0.0345472	-0.781034	0.651928	-0.0427786	-0.0320451	-0.00167889	-0.0011063	-0.00177373
180	-0.679476	0.279658	-0.157648	-0.17846	0.713408	-0.0416897	-0.0348751	-0.00151273	0.00061797	-0.00192316
181	-0.679476	0.279658	-0.311321	-0.67219	1.51025	-0.0415424	-0.0302199	-0.0015197	-0.000800074	-0.00530055
182	-0.679476	0.279658	-0.34962	-0.671629	1.67796	-0.0413759	-0.0299435	-0.00151799	-0.000797708	-0.00574763
183	-0.679476	0.279658	0.114689	-0.434445	1.04511	-0.0422211	-0.0317575	-0.00158835	-9.18e-05	-0.00372391
184	-0.679476	0.279658	-0.145171	-0.86806	0.437119	-0.0426676	-0.0329455	-0.00168724	-0.00146061	-0.000621738
185	-0.679476	0.279658	-1.16655	-0.667026	1.43628	-0.0409454	-0.0334192	0.0005391	-0.000871039	-0.00468609
186	-0.679476	0.279658	2.04224	-0.726723	-1.0793	-0.0420065	-0.0402373	0.000458388	-0.00066642	0.0030691
187	-0.679476	0.279658	-0.992073	-0.301273	1.0263	-0.0410337	-0.0352264	4.7e-06	4.42e-05	-0.00317149
188	-0.679476	0.279658	0.0654052	-0.439802	0.628886	-0.0424058	-0.0336242	-0.00163883	-0.000110893	-0.00160297
189	-0.679476	0.279658	-1.03578	-0.672392	1.60681	-0.0410292	-0.0318546	-0.000149046	-0.000986451	-0.00536331
190	-0.679476	0.279658	-0.437156	-0.739681	1.8249	-0.04131	-0.0296393	-0.0014345	-0.000977109	-0.00602182
191	-0.679476	0.279658	0.174788	-0.687651	1.21046	-0.042413	-0.030355	-0.00156292	-0.000710442	-0.00434133
192	-0.679476	0.279658	-0.744218	-0.438872	1.80364	-0.0408801	-0.0312194	-0.00093724	-0.000300086	-0.00604591
193	-0.679476	0.279658	0.398591	-0.801719	-0.0731942	-0.0429037	-0.0359723	-0.00113892	-0.00104228	0.00167452
194	-0.679476	0.279658	-0.384947	-0.334397	0.897191	-0.0414952	-0.0339455	-0.00126562	9.76e-05	-0.0027739
195	-0.679476	0.279658	1.45877	-0.834549	0.482117	-0.0443602	-0.0341501	0.000548578	-0.000934544	-0.000486465
196	-0.679476	0.279658	-0.856024	-0.641975	1.40793	-0.0411078	-0.0319598	-0.000558857	-0.000959469	-0.00479675
197	-0.679476	0.279658	1.64799	-0.656641	-0.82768	-0.0423278	-0.0394438	6.42e-05	-0.000551852	0.00287653
198	-0.679476	0.279658	1.0852	-0.277304	-0.504548	-0.0420317	-0.0396251	-0.000611606	0.000426324	0.0024594
199	-0.679476	0.279658	0.615401	-0.464823	0.966586	-0.0429134	-0.0318308	-0.00123729	-0.000105537	-0.00329564
200	-0.679476	0.279658	-0.0653579	-0.652659	1.26882	-0.0420492	-0.0305179	-0.00158334	-0.000714679	-0.00451755
201	-0.679476	0.279658	-0.256864	-0.340071	0.286527	-0.0418978	-0.0362986	-0.0014949	6.38e-05	0.000244857
202	-0.679476	0.279658	-0.100823	-0.672303	-0.194817	-0.0421691	-0.0369216	-0.00133002	-0.0009143	0.00195237
203	-0.679476	0.279658	0.226179	-0.368231	0.408096	-0.0425727	-0.0351637	-0.00150361	0.000142277	-0.000284935
204	-0.679476	0.279658	0.0388013	1.98398	0.249939	-0.0414183	-0.0412747	-0.00118505	0.0040774	0.000418028
205	-0.679476	0.279658	-1.62321	-0.0421265	0.299514	-0.0418884	-0.0418267	0.0029188	0.00096143	0.000452186
206	-0.679476	0.279658	-1.60269	0.0241736	1.81986	-0.0402728	-0.0380187	0.00313429	0.000995122	-0.00522057
207	-0.679476	0.279658	-0.832345	4.76645	1.03158	-0.041083	-0.040867	-0.000359699	0.00506608	-0.00213902
208	-0.679476	0.279658	-1.68083	-0.684273	1.34417	-0.0412527	-0.0379647	0.00427088	-0.000557435	-0.00387873
209	-0.679476	0.279658	-0.258329	0.907226	0.565773	-0.0412564	-0.0403387	-0.00107339	0.0039447	-0.000658893
210	-0.679476	0.279658	-0.863427	1.67034	0.635196	-0.0410539	-0.0414189	-0.00033215	0.0042268	-0.00080454
211	-0.679476	0.279658	0.0386735	-0.0066873	1.39321	-0.0413356	-0.0326913	-0.00152727	0.00099309	-0.00482161
212	-0.679476	0.279658	-0.209268	-0.399916	1.26403	-0.0415772	-0.0317689	-0.00145219	-8.36e-05	-0.00450082
213	-0.679476	0.279658	0.579475	2.84026	0.195442	-0.0418479	-0.0416156	-0.000685602	0.00407881	0.000687633
214	-0.679476	0.279658	0.0279892	2.16372	0.945825	-0.0413276	-0.0400488	-0.00126644	0.0052685	-0.00200834
215	-0.679476	0.279658	-0.0938325	0.413792	-0.0154145	-0.0413499	-0.0407101	-0.00112267	0.00216686	0.00163317
216	-0.679476	0.279658	0.461275	-0.147779	0.658803	-0.0426469	-0.0346008	-0.00135561	0.00084699	-0.0016263
217	-0.679476	0.279658	-1.84798	1.27659	1.02147	-0.0414304	-0.0422988	0.00314601	0.00298901	-0.00178854
218	-0.679476	0.279658	-0.956306	1.04871	1.27326	-0.0406316	-0.039861	0.000169078	0.00428945	-0.00334859
219	-0.679476	0.279658	0.792349	0.256041	-0.0166858	-0.0421107	-0.0396082	-0.00084811	0.00166256	0.00152176
220	-0.679476	0.279658	-1.16761	-0.0631822	0.72154	-0.0410086	-0.0387595	0.000776532	0.00108177	-0.00147288
221	-0.679476	0.279658	-1.09217	-0.217391	1.35202	-0.0406562	-0.0350818	0.000380201	0.000363739	-0.00438862
222	-0.679476	0.279658	0.777549	0.923851	-0.260465	-0.041384	-0.0416709	-0.000921845	0.00285276	0.00174128
223	-0.679476	0.279658	-1.4748	0.487424	0.213405	-0.0415958	-0.0423133	0.00171573	0.00197002	0.000840681
224	-0.679476	0.279658	-0.378654	-0.746277	1.083	-0.0419219	-0.0312951	-0.00133794	-0.00108906	-0.0037387
225	-0.679476	0.279658	-0.631515	-0.355154	-0.474333	-0.0410916	-0.0400394	-0.000883981	1.86e-05	0.00261375
226	-0.679476	0.279658	-0.649732	-0.435626	0.783047	-0.0414342	-0.0346513	-0.000829914	-0.000288918	-0.00217841
227	-0.679476	0.279658	2.33656	-0.947479	-1.91847	-0.0400051	-0.0374923	0.00192627	-0.00124425	-0.00256736
228	-0.679476	0.279658	0.416644	-0.92522	-0.389211	-0.0425924	-0.0367128	-0.00116806	-0.00135928	0.00244983
229	-0.679476	0.279658	0.658858	-0.789222	-0.840393	-0.0419152	-0.0387597	-0.00114125	-0.000962317	0.00339586
230	-1.11159	1.12197	-1.02443	-0.58783	-1.44803	-0.0375169	-0.0422194	-0.000910288	-0.00037191	0.00163583
231	-1.11159	1.12197	2.65255	-0.490896	-2.07306	-0.0371183	-0.0409383	0.00104499	-0.000205183	-0.00216582
232	-1.11159	1.12197	-0.132567	-0.606249	0.825462	-0.0366095	-0.0386431	-0.00203119	-0.000601524	-0.00149737
233	-1.11159	1.12197	-0.404392	-0.233056	-0.609681	-0.0379258	-0.0418347	-0.00162197	-8.59e-05	0.00208579
234	-1.11159	1.12197	-0.457576	-0.706453	-0.292258	-0.0378097	-0.0407949	-0.00162081	-0.000892758	0.00173546
235	-1.11159	1.12197	-0.490219	-0.314001	0.533004	-0.0370562	-0.0397116	-0.0020038	-0.000312442	-0.0002986
236	-1.11159	1.12197	1.1337	-0.548148	-0.229953	-0.0385979	-0.0411662	-0.000558639	-0.000363405	0.00130348
237	-1.11159	1.12197	-0.334931	-0.231601	-0.00967998	-0.0379316	-0.0410579	-0.00164462	-0.000102926	0.00135438
238	-1.11159	1.12197	-1.66325	-0.812879	0.40039	-0.0385556	-0.0422794	0.00163998	-0.000554865	0.000367244
239	-1.11159	1.12197	-0.0127648	-0.537003	-0.422986	-0.0380345	-0.0410714	-0.00160402	-0.000566819	0.00189401
240	-1.11159	1.12197	0.55732	-0.229963	0.583804	-0.0378062	-0.0399414	-0.00134741	3.58e-05	-0.000323501
241	-1.11159	1.12197	0.0239189	-0.805482	-1.54791	-0.0370609	-0.0412127	-0.00177063	-0.000536311	0.00119782
242	-1.11159	1.12197	-0.999584	-0.370238	0.415809	-0.0373612	-0.0405271	-0.00127409	-0.000432188	0.000211929
243	-1.11159	1.12197	-0.672538	-0.882887	0.624967	-0.0366271	-0.038995	-0.00187509	-0.00116689	-0.000718658
244	-1.11159	1.12197	-1.29399	-0.156699	-0.853776	-0.0383697	-0.0432916	-0.000165772	0.000276717	0.00216766
245	-1.11159	1.12197	-1.08772	-0.332053	0.891429	-0.0367206	-0.0395844	-0.00103441	-0.000336171	-0.00170708
246	-1.11159	1.12197	-0.89307	-0.80952	1.0416	-0.0361102	-0.0384066	-0.00149233	-0.00103198	-0.00234153
247	-1.11159	1.12197	-0.696214	-0.25339	-0.678234	-0.0379328	-0.0421219	-0.00135031	-8.48e-05	0.00210708
248	-1.11159	1.12197	1.00508	-0.688203	0.155163	-0.0385554	-0.0407044	-0.000631243	-0.000448402	0.000956767
249	-1.11159	1.12197	-0.342954	-0.39112	0.15698	-0.037601	-0.0403714	-0.00189881	-0.000439302	0.000927813
250	-1.11159	1.12197	-1.10178	-0.537881	-0.152224	-0.0380437	-0.0415599	-0.000788229	-0.000543009	0.00155219
251	-1.11159	1.12197	-0.684833	0.772648	0.696737	-0.0374546	-0.0421436	-0.00125603	0.00234469	-0.000873112
252	-1.11159	1.12197	-0.763333	0.476932	0.886035	-0.0370912	-0.0410221	-0.00113951	0.00157925	-0.00170914
253	-1.11159	1.12197	-0.447556	1.54064	0.0443877	-0.0380445	-0.0433816	-0.00120264	0.0023798	0.00086625
254	-1.11159	1.12197	-0.286644	-0.462972	0.629653	-0.0368481	-0.0391522	-0.0021226	-0.000502	-0.000757701
255	-1.11159	1.12197	-1.13656	1.15953	1.04426	-0.0373843	-0.0424363	-0.000471466	0.00284305	-0.00193367
256	-1.11159	1.12197	-1.51273	0.133203	-0.157242	-0.0385592	-0.0435712	0.000797016	0.000725652	0.00122505
257	-1.11159	1.12197	-0.0418809	-0.522323	0.00491483	-0.0378489	-0.0404023	-0.00177064	-0.000587614	0.00122672
258	-1.11159	1.12197	0.92776	-0.276129	-0.543498	-0.0384221	-0.0417418	-0.000914213	-5.25e-05	0.00174787
259	-1.11159	1.12197	0.673775	-0.258173	-1.78572	-0.0369218	-0.0413273	-0.00129694	9.37e-05	6.97e-05
260	-1.11159	1.12197	-0.313593	-0.0560815	0.233225	-0.0377593	-0.0408568	-0.00180478	0.00021895	0.000819296
261	-1.11159	1.12197	-0.63246	-0.295994	0.175708	-0.0375589	-0.0407142	-0.00168052	-0.000293716	0.00086472
262	-1.11159	1.12197	3.05937	-0.672518	-1.63425	-0.0386941	-0.0416774	0.00109004	-0.000362403	0.000261189
263	-1.11159	1.12197	0.990823	-0.475579	-0.796792	-0.0384458	-0.041785	-0.000849041	-0.000260724	0.00195781
264	-1.11159	1.12197	-0.895859	5.01153	-0.138547	-0.0339236	-0.0527732	-0.00040296	0.00650143	0.00121563
265	-1.11159	1.12197	-0.972129	-0.667145	1.55826	-0.0356967	-0.0378552	-0.00108144	-0.000757657	-0.00399167
266	-1.11159	1.12197	-0.763712	3.81336	0.565939	-0.0352289	-0.0491982	7.23e-05	0.00547188	-0.00049973
267	-1.11159	1.12197	1.02783	-0.527469	0.508862	-0.0384851	-0.0404521	-0.000420719	-0.000244291	0.00021954
268	-1.11159	1.12197	-0.23636	1.89183	0.26751	-0.037936	-0.0431644	-0.0013473	0.00262554	0.000439436
269	-1.11159	1.12197	-0.502215	-0.61639	0.217828	-0.0372874	-0.0399503	-0.00196859	-0.000872815	0.00069644
270	-1.11159	1.12197	1.62013	-0.424239	-1.12391	-0.0386173	-0.0423761	-0.000219761	-0.000119634	0.00195014
271	-1.11159	1.12197	-0.290962	-0.431869	0.67235	-0.0367907	-0.0390909	-0.0021075	-0.00045327	-0.000940386
272	-1.11159	1.12197	-0.961227	0.131951	0.80632	-0.0370441	-0.0405788	-0.000988277	0.000649032	-0.00142054
273	-1.11159	1.12197	-0.761458	-0.548636	0.339701	-0.0371902	-0.0400286	-0.00170029	-0.000810165	0.000346573
274	-1.11159	1.12197	-0.953821	3.0369	0.866679	-0.036366	-0.0456935	-8.78e-05	0.00439886	-0.00163429
275	-1.11159	1.12197	0.545244	-0.184001	-1.66644	-0.0371384	-0.0416194	-0.00141618	0.000131594	0.000659721
276	-1.11159	1.12197	-0.760069	-0.255317	0.226849	-0.0375676	-0.0408706	-0.00150406	-0.000200306	0.000759886
277	-1.11159	1.12197	-1.20787	0.655902	-0.784882	-0.0383567	-0.0438747	-0.000353956	0.00160982	0.00159291
278	-1.11159	1.12197	-0.500024	6.89941	0.182251	-0.0337934	-0.0525034	-0.00115291	0.00757441	0.000492622
279	-1.11159	1.12197	-0.87068	6.08395	0.97956	-0.0333384	-0.0518829	-0.000858504	0.00816208	-0.00146491
280	-1.11159	1.12197	-0.652309	0.129608	-0.504409	-0.0378988	-0.0426997	-0.0012115	0.00056716	0.00186017
281	-1.11159	1.12197	-1.0594	-0.317109	0.505223	-0.037331	-0.0405398	-0.00113806	-0.000304887	-6.9e-05
282	-1.11159	1.12197	0.00817157	-0.436019	-0.908728	-0.038004	-0.0417856	-0.00167657	-0.000311503	0.00239493
283	-1.11159	1.12197	-1.2061	3.57714	0.49295	-0.0354394	-0.049919	0.000991313	0.0050935	-0.000109063
284	-1.11159	1.12197	0.226517	1.89649	-0.615749	-0.0381451	-0.043732	-0.00115718	0.00216015	0.00149148
285	-1.11159	1.12197	-0.929442	-0.242159	-0.00537303	-0.0379243	-0.0416621	-0.00103053	-9.32e-05	0.00132741
286	-1.11159	1.12197	-1.56081	0.322793	1.16863	-0.0375428	-0.0419488	0.00152525	0.00106384	-0.0024802
287	-1.11159	1.12197	-0.447678	2.13868	0.876049	-0.0373997	-0.0426628	-0.00125807	0.00338779	-0.00144997
288	-1.11159	1.12197	-0.110969	0.468479	-0.237035	-0.0379707	-0.0426024	-0.00152804	0.00119967	0.00151879
289	-1.11159	1.12197	-0.981268	2.70196	0.166021	-0.0370581	-0.0461385	-7.19e-05	0.00338495	0.000500844
290	-1.11159	1.12197	-0.571223	1.13011	0.939028	-0.0372751	-0.0420976	-0.00132939	0.00290133	-0.00158191
291	-1.11159	1.12197	1.14561	0.476383	-0.550012	-0.0383924	-0.0430938	-0.00064486	0.00113611	0.00161224
292	-1.11159	1.12197	-1.44264	1.8382	0.237544	-0.038077	-0.0447846	0.000622344	0.00237822	0.000478332
293	-1.11159	1.12197	-1.42956	-0.07165	0.0571364	-0.0384723	-0.0429783	0.000513367	0.000449747	0.00110477
294	-1.11159	1.12197	-0.0466415	0.103054	0.247019	-0.0379698	-0.0410229	-0.00175393	0.000531727	0.000832233
295	-1.11159	1.12197	-0.650235	-0.777999	0.323261	-0.037034	-0.0396363	-0.00191771	-0.00113121	0.000336544
296	-1.11159	1.12197	0.212404	0.616133	-0.579536	-0.0380799	-0.0430807	-0.00141705	0.00142275	0.0017722
297	-1.11159	1.12197	-0.385368	0.362642	0.477141	-0.0376006	-0.0412839	-0.00171401	0.00121221	3.71e-06
298	-1.11159	1.12197	-0.824243	-0.680399	1.09592	-0.0360397	-0.0383341	-0.00154034	-0.000887882	-0.00258069
299	-1.11159	1.12197	-0.731071	1.1779	0.846356	-0.0373895	-0.0423811	-0.00116487	0.00284693	-0.00129418
300	-1.11159	1.12197	0.236409	-0.181268	0.408486	-0.0378058	-0.0401709	-0.00174385	3.4e-05	0.000303813
301	-1.11159	1.12197	-0.474464	-0.476688	0.952836	-0.0363662	-0.0386029	-0.00190945	-0.000538353	-0.00196578
302	-1.11159	1.12197	-0.548467	-0.959501	-0.354764	-0.0376944	-0.0405821	-0.0016146	-0.00121071	0.00171914
303	-1.11159	1.12197	-1.31825	-0.772146	0.471889	-0.0375955	-0.0406832	-0.00032539	-0.000881524	0.000102972
304	-1.11159	1.12197	0.294378	-0.829546	-0.047526	-0.0380326	-0.0403905	-0.00145822	-0.000855891	0.00135454
305	-1.11159	1.12197	0.148613	-0.754443	-0.117206	-0.0379966	-0.0404787	-0.0015549	-0.000809771	0.00145728
306	-1.11159	1.12197	1.73586	-0.971745	-1.27174	-0.0384318	-0.0415891	-0.000120334	-0.000640479	0.00139905
307	-1.11159	1.12197	-0.284787	-0.778018	-1.70477	-0.0368091	-0.0412599	-0.00176173	-0.000512224	0.000960209
308	-1.3086	1.06582	0.368096	-0.653269	-0.357508	-0.0397719	-0.0398323	-0.00127256	-6.01e-05	0.00155407
309	-1.3086	1.06582	3.23947	-0.641706	-1.73953	-0.0402001	-0.0403876	0.00147837	4.41e-05	-0.000317374
310	-1.3086	1.06582	0.780008	-0.901799	-0.261427	-0.0398467	-0.0398991	-0.000819156	-0.00016754	0.00134977
311	-1.3086	1.06582	0.413628	-0.212047	-1.13794	-0.0398467	-0.0400237	-0.001553	0.000306706	0.00173394
312	-1.3086	1.06582	1.37584	-0.667788	-0.959228	-0.0403829	-0.0404865	-0.000162855	2.68e-05	0.00162281
313	-1.3086	1.06582	-0.226568	-0.374818	0.756756	-0.038147	-0.0381896	-0.00201833	5.47e-05	-0.00108245
314	-1.3086	1.06582	0.213644	-0.646547	0.923086	-0.0379875	-0.0379009	-0.00156543	-0.00024318	-0.00168567
315	-1.3086	1.06582	-0.0149884	-0.310211	1.05836	-0.0377806	-0.0377573	-0.00174239	9.81e-05	-0.00220047
316	-1.3086	1.06582	-0.161569	-0.661764	1.49083	-0.037188	-0.0366354	-0.00143343	-0.000333583	-0.00379222
317	-1.3086	1.06582	0.700329	-0.562339	-1.09835	-0.0398156	-0.0399543	-0.00135471	3.54e-05	0.00170651
318	-1.3086	1.06582	0.530573	-0.544797	0.641413	-0.0388083	-0.0388451	-0.00124133	-4.18e-05	-0.000446135
319	-1.3086	1.06582	0.365873	-0.641186	0.441925	-0.0389989	-0.039038	-0.00146211	-0.000178794	0.000295185
320	-1.3086	1.06582	-0.211468	-0.0780593	-0.218904	-0.0398772	-0.0399499	-0.00154591	0.000483682	0.00150663
321	-1.3086	1.06582	-0.892415	0.0868619	0.912657	-0.0386026	-0.0386675	-0.00132904	0.000752121	-0.00153568
322	-1.3086	1.06582	-0.556992	-0.825663	1.17166	-0.0373714	-0.0371205	-0.00164195	-0.000568652	-0.00268015
323	-1.3086	1.06582	0.513127	-0.404343	1.09874	-0.0380269	-0.0378793	-0.00114838	2.37e-05	-0.00235183
324	-1.3086	1.06582	-0.363494	-0.819383	-0.634906	-0.0396567	-0.0397397	-0.00164151	-0.000266748	0.00192197
325	-1.3086	1.06582	-0.856954	-0.743996	1.69338	-0.037143	-0.0365768	-0.0010139	-0.000430896	-0.00421807
326	-1.3086	1.06582	1.35278	-0.723937	-1.40306	-0.0396831	-0.0398772	-0.000341904	-5.75e-05	0.000577074
327	-1.3086	1.06582	-0.798975	0.0451573	0.699758	-0.038902	-0.0389679	-0.00147264	0.000700657	-0.000740797
328	-1.3086	1.06582	-0.949456	-0.842187	1.33804	-0.0374158	-0.0370499	-0.001113	-0.000565182	-0.00323883
329	-1.3086	1.06582	0.209577	-0.501435	1.46244	-0.0374519	-0.036866	-0.00121539	-0.000137367	-0.00371206
330	-1.3086	1.06582	-0.743655	-0.829771	1.29958	-0.0372947	-0.0369556	-0.00139566	-0.000585251	-0.00315144
331	-1.3086	1.06582	0.666989	-0.52407	0.539599	-0.0392161	-0.0392539	-0.000994108	2.03e-05	6.11e-05
332	-1.3086	1.06582	0.745194	-0.527713	0.607614	-0.0391831	-0.03922	-0.000837119	4.98e-05	-0.0001923
333	-1.3086	1.06582	-0.873575	-0.664466	1.49146	-0.0372972	-0.0368677	-0.00112105	-0.000395295	-0.00370152
334	-1.3086	1.06582	-0.182038	0.0634649	1.33306	-0.037653	-0.0375745	-0.00154647	0.000572991	-0.00318175
335	-1.3086	1.06582	-0.847885	-0.454806	0.854517	-0.038127	-0.0381464	-0.00164406	-9.19e-05	-0.00137338
336	-1.3086	1.06582	-0.623674	-0.920108	0.301845	-0.038536	-0.0385894	-0.00203384	-0.000651796	0.000428339
337	-1.3086	1.06582	-1.13884	-0.762917	0.857746	-0.0382938	-0.0382159	-0.00107544	-0.000414115	-0.00138345
338	-1.3086	1.06582	2.53619	-0.349895	-1.89904	-0.0395992	-0.0397732	0.00107023	0.000241881	-0.00132236
339	-1.3086	1.06582	0.112297	-0.583787	0.414031	-0.0388661	-0.0389075	-0.00174836	-0.000159139	0.000298433
340	-1.3086	1.06582	-0.224896	1.67306	0.97052	-0.0394926	-0.0397919	-0.00148858	0.00279573	-0.00140538
341	-1.3086	1.06582	0.530241	1.70852	-0.0478602	-0.0404433	-0.0408783	-0.000992034	0.00196422	0.00096669
342	-1.3086	1.06582	-0.613197	-0.750526	1.2494	-0.0373311	-0.0370448	-0.00154644	-0.00049473	-0.00296554
343	-1.3086	1.06582	-1.27479	-0.431579	0.396327	-0.0395657	-0.0396482	-0.000678949	0.000101749	0.000408466
344	-1.3086	1.06582	2.15123	-0.664712	-1.00099	-0.0406345	-0.0407368	0.000476004	2.78e-05	0.00148489
345	-1.3086	1.06582	1.49126	0.15567	-0.901646	-0.040687	-0.0408277	1.59e-05	0.000639627	0.00147659
346	-1.3086	1.06582	-1.36344	-0.818327	1.9119	-0.0376641	-0.0370336	0.000298716	-0.000348439	-0.00463528
347	-1.3086	1.06582	0.275025	-0.496738	0.361979	-0.0391537	-0.0391952	-0.00151143	-3.19e-05	0.00050954
348	-1.3086	1.06582	0.425459	0.0686595	-1.35836	-0.0395309	-0.0398337	-0.00142519	0.000505896	0.000901224
349	-1.3086	1.06582	-0.547636	1.74023	0.978704	-0.0395502	-0.0400071	-0.0013085	0.0029557	-0.00147261
350	-1.3086	1.06582	-0.744443	0.622782	1.3914	-0.0384473	-0.0384063	-0.00104571	0.00180849	-0.00329185
351	-1.3086	1.06582	0.385337	-0.287935	-0.797226	-0.040037	-0.0401421	-0.00131357	0.000266523	0.00184352
352	-1.3086	1.06582	-0.473006	4.73668	-0.0852553	-0.0386535	-0.0452883	-0.000534508	0.00429539	0.000798237
353	-1.3086	1.06582	-1.05374	2.12046	1.53808	-0.0391637	-0.0402616	-0.000424691	0.00361159	-0.00314427
354	-1.3086	1.06582	-1.25377	-0.209344	1.13492	-0.0383982	-0.0383912	-0.000491256	0.000286741	-0.00238876
355	-1.3086	1.06582	0.180619	1.38163	0.137435	-0.0402798	-0.0405171	-0.00130896	0.00194992	0.000773273
356	-1.3086	1.06582	-1.68803	0.233183	1.11278	-0.0399075	-0.0400378	0.00170334	0.000857534	-0.00199822
357	-1.3086	1.06582	-1.83973	6.7985	0.49133	-0.0385834	-0.051219	0.00263375	0.00784406	-5.8e-05
358	-1.3086	1.06582	-1.70871	1.89824	1.66469	-0.0398305	-0.0410799	0.00182734	0.00299539	-0.00329503
359	-1.3086	1.06582	-0.752962	5.30285	0.709549	-0.0375125	-0.0467241	-7.18e-05	0.0058836	-0.000957896
360	-1.3086	1.06582	-0.356748	5.17496	-0.577054	-0.0377855	-0.0477783	-0.000457262	0.00520221	0.00143616
361	-1.3086	1.06582	-0.672737	0.372027	0.802062	-0.039064	-0.0391384	-0.0014375	0.00132907	-0.00107187
362	-1.3086	1.06582	0.0572851	2.39357	0.738425	-0.039534	-0.0406308	-0.00143655	0.00303291	-0.000814235
363	-1.3086	1.06582	-0.384343	1.36503	0.528802	-0.0399137	-0.0401664	-0.00157622	0.00239299	-0.000119378
364	-1.3086	1.06582	1.27818	-0.536929	-0.626272	-0.040318	-0.04039	-0.000250433	0.000165676	0.00141005
365	-1.3086	1.06582	0.489727	0.931167	0.892136	-0.0395227	-0.039601	-0.00120598	0.00211954	-0.00117258
366	-1.3086	1.06582	-0.718609	1.0237	0.436232	-0.0401539	-0.0403552	-0.00129447	0.00224028	0.000180643
367	-1.3086	1.06582	-0.697007	0.118672	1.32895	-0.0378403	-0.037796	-0.0013035	0.000721547	-0.0031644
368	-1.3086	1.06582	0.0513024	-0.255213	0.0284866	-0.039679	-0.0397322	-0.00152164	0.000318767	0.00123141
369	-1.3086	1.06582	0.785868	0.885992	-0.63481	-0.0406254	-0.0408578	-0.000910537	0.00161307	0.00139801
370	-1.3086	1.06582	-0.538468	-0.0407875	1.15134	-0.0378348	-0.0378594	-0.00164979	0.000468778	-0.00250753
371	-1.3086	1.06582	0.0639732	-0.585067	0.661328	-0.0383561	-0.0383939	-0.00183423	-0.000136749	-0.000661703
372	-1.3086	1.06582	-0.835774	-0.721658	1.572	-0.0372038	-0.0367117	-0.00110385	-0.000440578	-0.00392267
373	-1.3086	1.06582	-0.270364	-0.643304	0.439261	-0.0385483	-0.0385939	-0.00208235	-0.000281202	0.00012303
374	-1.3086	1.06582	-1.55617	5.15962	0.842769	-0.0377586	-0.0486229	0.00230589	0.00579521	-0.00110224
375	-1.3086	1.06582	-0.689388	-0.481017	1.13436	-0.037594	-0.0374739	-0.00159467	-0.000201379	-0.00251881
376	-1.3086	1.06582	-1.13052	0.0358213	-0.767881	-0.0405166	-0.0407387	-0.000677189	0.00067909	0.00187071
377	-1.3086	1.06582	-0.345053	-1.01372	-2.28983	-0.0374383	-0.0379846	-0.00131648	-0.000477671	-0.00216564
378	-1.3086	1.06582	1.29131	-0.792595	-0.56671	-0.0402153	-0.04028	-0.00019152	-5.62e-05	0.00136042
379	-1.3086	1.06582	-0.313065	-0.4842	0.420066	-0.0386718	-0.0387199	-0.00207022	-0.000110421	0.000189686
380	-1.3086	1.06582	-0.121441	-0.93531	-0.0223693	-0.0391127	-0.039163	-0.00174545	-0.000523441	0.00116195
381	-1.3086	1.06582	0.0250047	-0.93552	-0.117577	-0.0393172	-0.0393679	-0.00156897	-0.000460115	0.00133144
382	-1.3086	1.06582	0.0882712	-0.763513	0.426568	-0.0387181	-0.0387585	-0.00179827	-0.000347369	0.000239543
383	-1.3086	1.06582	0.87526	-0.931221	-1.46817	-0.0392808	-0.0394958	-0.00101887	-0.000205171	0.000618001
384	-1.3086	1.06582	-0.495098	-0.947426	0.122634	-0.0387607	-0.0388151	-0.00200505	-0.000639071	0.000837253
385	-0.111146	0.167349	0.579106	-0.699415	0.570264	-0.0363212	-0.0416454	-0.00137694	-0.000256103	0.000216987
386	-0.111146	0.167349	-0.275508	-0.63248	0.0391139	-0.0365327	-0.041919	-0.00219956	-0.000271662	0.00154025
387	-0.111146	0.167349	0.0111407	-0.754033	1.39385	-0.0378005	-0.0326228	-0.00196846	-0.000931027	-0.00605996
388	-0.111146	0.167349	0.0428222	-0.560058	-0.850394	-0.0369922	-0.0429768	-0.00206753	2.51e-05	0.00262869
389	-0.111146	0.167349	-1.12098	-0.779191	-0.726975	-0.0369353	-0.0436159	-0.0010208	-0.000249924	0.0024393
390	-0.111146	0.167349	2.54541	-0.603612	-0.662912	-0.0375919	-0.0447137	0.00137231	0.000100911	0.0014497
391	-0.111146	0.167349	-0.134536	-0.726641	1.56133	-0.0380109	-0.0315449	-0.00195341	-0.000886048	-0.00698744
392	-0.111146	0.167349	3.25003	-0.518253	-1.07265	-0.0374325	-0.0451194	0.00178807	9.01e-05	0.00129108
393	-0.111146	0.167349	1.38123	-0.630896	0.309274	-0.0372201	-0.0431328	0.000149719	1.01e-05	0.00081036
394	-0.111146	0.167349	0.650979	-0.848423	0.49861	-0.0365383	-0.0418385	-0.00119424	-0.000406393	0.000594721
395	-0.111146	0.167349	-1.09557	-0.98237	1.12824	-0.0365861	-0.0372367	-0.000403752	-0.00140757	-0.00374857
396	-0.111146	0.167349	0.23976	-0.578723	-0.646822	-0.0370336	-0.0428385	-0.00189105	1.68e-05	0.00236368
397	-0.111146	0.167349	-0.339203	-0.556291	0.270824	-0.0362286	-0.0415957	-0.00236102	-0.000214916	0.00101756
398	-0.111146	0.167349	-0.535813	-0.732853	0.777801	-0.0360728	-0.0386083	-0.00245663	-0.000865679	-0.00137929
399	-0.111146	0.167349	0.62856	-0.658628	1.12465	-0.0372262	-0.0362925	-0.00126973	-0.000566918	-0.00402725
400	-0.111146	0.167349	2.7665	-0.513816	-1.21671	-0.0373006	-0.0445489	0.00127371	0.000150957	0.00104211
401	-0.111146	0.167349	-0.382362	-0.290668	0.731187	-0.0357383	-0.0407148	-0.00244014	0.000363734	-0.000853203
402	-0.111146	0.167349	2.24667	-0.377545	-0.550249	-0.0374837	-0.0445268	0.000742097	0.000407476	0.00147826
403	-0.111146	0.167349	-0.609378	-0.752217	-0.214916	-0.0367449	-0.0421901	-0.00199135	-0.000426681	0.0019703
404	-0.111146	0.167349	-0.612575	-0.752596	0.902275	-0.036453	-0.0370697	-0.00235755	-0.00108751	-0.00241491
405	-0.111146	0.167349	1.34002	-0.664803	-0.394274	-0.0372951	-0.0433947	-0.000234705	1.25e-05	0.0015293
406	-0.111146	0.167349	1.13862	-0.471137	-0.659135	-0.0372162	-0.043539	-0.00076532	0.000288904	0.00184896
407	-0.111146	0.167349	0.534206	-0.467214	0.182568	-0.0369595	-0.0425978	-0.00137429	0.000133901	0.00141497
408	-0.111146	0.167349	-0.74558	-0.870113	1.42342	-0.0378031	-0.0321911	-0.00171878	-0.00144999	-0.00621977
409	-0.111146	0.167349	0.146918	-0.542669	0.792797	-0.036304	-0.0388583	-0.00241925	-0.000264807	-0.00153625
410	-0.111146	0.167349	0.857525	-0.234945	-0.177823	-0.0371075	-0.0433099	-0.00108156	0.000595217	0.00152098
411	-0.111146	0.167349	0.724943	-0.830421	1.13646	-0.0374388	-0.0358774	-0.000973426	-0.000918125	-0.00417494
412	-0.111146	0.167349	0.531499	-0.511983	0.440453	-0.0365532	-0.0420793	-0.0014561	7.26e-07	0.000705125
413	-0.111146	0.167349	-0.639423	-0.763046	1.56582	-0.0379955	-0.0315146	-0.0018046	-0.00113452	-0.00693345
414	-0.111146	0.167349	-0.561143	-0.754137	1.42521	-0.0377109	-0.0323336	-0.0020144	-0.00111113	-0.00621264
415	-0.111146	0.167349	0.532535	-0.719306	0.504244	-0.0363967	-0.0417391	-0.00145444	-0.000298398	0.000505922
416	-0.111146	0.167349	-0.164443	-0.767317	0.917562	-0.0367317	-0.0364007	-0.00256753	-0.000935678	-0.00274708
417	-0.111146	0.167349	-0.0344555	-0.349373	0.263864	-0.0364276	-0.0419971	-0.00220418	0.000184643	0.00106153
418	-0.111146	0.167349	0.76724	-0.622307	0.629855	-0.0364459	-0.0419239	-0.000945594	-6.75e-05	2.41e-07
419	-0.111146	0.167349	-1.41864	-0.400552	0.435216	-0.0368836	-0.0435566	0.000190219	0.000339146	0.000528147
420	-0.111146	0.167349	0.625033	-0.562328	0.375223	-0.036737	-0.0422801	-0.00126585	-2.19e-05	0.000922197
421	-0.111146	0.167349	-1.08532	0.0468579	1.39545	-0.0366294	-0.0390455	-0.000226721	0.00137597	-0.00485711
422	-0.111146	0.167349	1.29496	1.50137	0.0491469	-0.0372349	-0.0448496	-0.000502078	0.00227773	0.000926171
423	-0.111146	0.167349	0.434533	0.137777	0.973813	-0.0362463	-0.0405942	-0.00168295	0.00138478	-0.00224397
424	-0.111146	0.167349	-0.79586	-0.942379	0.742946	-0.0358784	-0.0394444	-0.00183274	-0.00115909	-0.00106799
425	-0.111146	0.167349	0.049519	0.552515	0.513895	-0.0366393	-0.0429527	-0.00203079	0.00199461	0.000245474
426	-0.111146	0.167349	-0.642896	2.34027	0.906368	-0.0368081	-0.0439228	-0.00136963	0.00417319	-0.00145536
427	-0.111146	0.167349	-0.697491	-0.749575	0.44761	-0.0359185	-0.0411801	-0.00220985	-0.000584437	0.000510234
428	-0.111146	0.167349	-0.21007	-0.665749	1.16673	-0.0371713	-0.0347073	-0.00227584	-0.000742935	-0.00448525
429	-0.111146	0.167349	0.387779	0.687092	0.658212	-0.0366436	-0.0429165	-0.00175235	0.00226325	-0.000333459
430	-0.111146	0.167349	-0.458974	0.123416	0.813576	-0.0359095	-0.0413237	-0.002115	0.00127149	-0.00130596
431	-0.111146	0.167349	-0.525517	3.08972	0.933208	-0.0366539	-0.0444435	-0.0013812	0.00478428	-0.00168834
432	-0.111146	0.167349	-0.267929	2.30103	1.01167	-0.0370374	-0.0431189	-0.00169507	0.00456802	-0.00209934
433	-0.111146	0.167349	-0.739035	1.35256	-0.836309	-0.0370492	-0.0456673	-0.00122155	0.00272272	0.00183274
434	-0.111146	0.167349	-0.176512	1.44719	0.351837	-0.0368433	-0.0439207	-0.00198174	0.00280854	0.000554479
435	-0.111146	0.167349	0.460984	0.108897	0.243516	-0.0369276	-0.043105	-0.00153371	0.00101155	0.00117207
436	-0.111146	0.167349	1.11247	-0.266172	-0.627033	-0.0371656	-0.0437094	-0.000836477	0.000560076	0.00176874
437	-0.111146	0.167349	2.56397	-0.183893	-0.892354	-0.0374357	-0.0451497	0.00107713	0.00058641	0.00153925
438	-0.111146	0.167349	2.12918	1.23084	-1.38169	-0.0370075	-0.0449412	6.66e-05	0.00198437	0.000514934
439	-0.111146	0.167349	0.895663	-0.648484	-0.394425	-0.0371727	-0.0430303	-0.000997004	3.55e-05	0.00178176
440	-0.111146	0.167349	-0.0973274	0.00499613	0.11335	-0.0368175	-0.0428088	-0.00204841	0.000893154	0.0013988
441	-0.111146	0.167349	-0.497294	-0.867631	0.236449	-0.0361189	-0.041286	-0.00236905	-0.000699769	0.00109102
442	-0.111146	0.167349	-0.759252	0.203178	-0.529872	-0.0369548	-0.0442371	-0.0015242	0.00132576	0.00200765
443	-0.111146	0.167349	1.04553	-0.9389	-0.78401	-0.0372374	-0.0430858	-0.000862054	-0.000306061	0.00210855
444	-0.111146	0.167349	1.07903	-0.932093	-1.39715	-0.0365135	-0.0426937	-0.00120452	-0.000264939	0.00129395
445	-0.111146	0.167349	0.941266	-0.930054	-2.29597	-0.0322518	-0.0423038	-0.000975003	-0.000349221	-0.00350283
446	-1.07106	0.616585	1.64421	-0.452585	-2.14509	-0.0384019	-0.0366402	-0.00013453	-0.000249152	-0.00395688
447	-1.07106	0.616585	0.941974	-0.000709831	-1.46137	-0.0389443	-0.0382401	-0.0013238	0.000434315	-0.0013088
448	-1.07106	0.616585	-1.18117	-0.524054	-0.0575845	-0.0441049	-0.0357148	0.000774431	-0.000391058	5.37e-05
449	-1.07106	0.616585	0.00690865	-0.581665	-0.646064	-0.0401625	-0.0374389	-0.00186556	-0.00057272	0.000657025
450	-1.07106	0.616585	1.30402	-0.531948	-0.889892	-0.0402061	-0.0384179	-0.000754487	-0.000273205	0.000268937
451	-1.07106	0.616585	-0.910254	-0.875391	0.592607	-0.0443422	-0.0325799	-0.000307529	-0.00132672	-0.000826279
452	-1.07106	0.616585	0.591246	-0.752655	0.923351	-0.0410367	-0.033485	-0.00194852	-0.00116205	-0.00175034
453	-1.07106	0.616585	-0.756381	-0.786468	1.08243	-0.0452092	-0.030822	-0.000286025	-0.00122404	-0.00184143
454	-1.07106	0.616585	-0.0711868	-0.866407	1.20481	-0.0425075	-0.0315425	-0.00180457	-0.00117139	-0.00235671
455	-1.07106	0.616585	-0.524693	-0.281599	-0.356237	-0.0410674	-0.0370942	-0.00138299	-4.93e-05	0.000211164
456	-1.07106	0.616585	-1.66826	1.67713	0.569059	-0.049352	-0.0361083	0.00281655	0.00354336	-0.000282221
457	-1.07106	0.616585	-0.573486	-0.393597	1.79054	-0.0459897	-0.029185	-0.000922898	-0.000493992	-0.00279102
458	-1.07106	0.616585	1.20257	-0.74338	-1.35257	-0.0391271	-0.038214	-0.000978495	-0.000455859	-0.000607173
459	-1.07106	0.616585	-1.38719	-0.772983	0.850154	-0.0472179	-0.032338	0.00230504	-0.000926886	-0.00120496
460	-1.07106	0.616585	-0.177178	-0.693403	0.634301	-0.0415317	-0.0335872	-0.0021542	-0.00107289	-0.00103671
461	-1.07106	0.616585	0.886205	-0.831364	0.516018	-0.0414824	-0.0352548	-0.0012346	-0.00120766	-0.000203178
462	-1.07106	0.616585	-0.326139	-0.72533	0.531137	-0.0417214	-0.0337199	-0.0020464	-0.00115819	-0.000736788
463	-1.07106	0.616585	0.1331	-0.864344	0.505552	-0.0410126	-0.0342262	-0.00227035	-0.00132706	-0.000546507
464	-1.07106	0.616585	0.114356	-0.815374	0.752473	-0.0411491	-0.0334474	-0.002248	-0.00116563	-0.0013725
465	-1.07106	0.616585	-0.00431236	-0.448254	1.2281	-0.0423589	-0.0319185	-0.00195874	-0.000664826	-0.00248179
466	-1.07106	0.616585	0.528848	-0.85035	0.493967	-0.0409648	-0.0348103	-0.00194926	-0.0013455	-0.000312909
467	-1.07106	0.616585	-0.36708	-0.757134	-0.14232	-0.0409927	-0.0357385	-0.00171284	-0.0010818	0.000143182
468	-1.07106	0.616585	0.161932	-0.867591	0.483391	-0.0409893	-0.0343298	-0.00226647	-0.00134296	-0.000454149
469	-1.07106	0.616585	-0.699604	-0.294232	0.618102	-0.0434161	-0.0337027	-0.00097858	-0.000360878	-0.000924439
470	-1.07106	0.616585	-0.461804	-0.748175	1.32308	-0.0446465	-0.0304203	-0.000982191	-0.00105948	-0.00227413
471	-1.07106	0.616585	0.00532624	-0.66681	0.773411	-0.0413691	-0.0333712	-0.00223078	-0.000988933	-0.0014226
472	-1.07106	0.616585	-0.709124	-0.652768	0.993331	-0.0445515	-0.0314678	-0.000582882	-0.00107688	-0.00170363
473	-1.07106	0.616585	-0.687997	-0.59163	0.56951	-0.0430809	-0.0333488	-0.0011298	-0.0010023	-0.000820958
474	-1.07106	0.616585	0.188693	-0.462632	0.35012	-0.0409954	-0.0352406	-0.0022616	-0.000797874	-8.72e-05
475	-1.07106	0.616585	-0.185394	-0.685312	0.951031	-0.0421251	-0.0324875	-0.0019314	-0.00103425	-0.00180435
476	-1.07106	0.616585	-0.6714	-0.538272	1.23584	-0.0453162	-0.0306177	-0.000441566	-0.000862309	-0.00214491
477	-1.07106	0.616585	-0.68736	-0.337403	-1.16757	-0.0400642	-0.0380419	-0.00110188	-9.47e-05	-8.01e-05
478	-1.07106	0.616585	-0.474117	0.269501	1.14748	-0.0444686	-0.0326017	-0.001248	0.00106295	-0.00212734
479	-1.07106	0.616585	-0.335165	-0.618426	0.488304	-0.0417039	-0.0339813	-0.00207021	-0.00103777	-0.000589535
480	-1.07106	0.616585	-1.21854	-0.784875	1.44812	-0.0469349	-0.0299164	0.00132304	-0.00111362	-0.00274085
481	-1.07106	0.616585	-0.134337	-0.667846	1.23836	-0.0428237	-0.0314724	-0.00172322	-0.000976125	-0.00238731
482	-1.07106	0.616585	-1.28604	-0.610741	-0.554099	-0.0432315	-0.0368187	0.00102767	-0.00034136	-1.88e-05
483	-1.07106	0.616585	-0.708323	-0.656502	1.42193	-0.0455859	-0.0299193	-0.000364951	-0.00100202	-0.00251043
484	-1.07106	0.616585	1.13919	0.477749	0.538147	-0.0439635	-0.0359986	-0.000852599	0.00172532	-0.000293375
485	-1.07106	0.616585	-0.375639	1.51944	1.15676	-0.0479443	-0.0333484	-0.00129487	0.0047833	-0.00157844
486	-1.07106	0.616585	0.0895288	0.125287	-0.658194	-0.0403517	-0.038238	-0.00178054	0.000630476	0.000357089
487	-1.07106	0.616585	0.0996252	2.28214	-0.729171	-0.0433174	-0.0388209	-0.00118781	0.00446616	-0.000522672
488	-1.07106	0.616585	-0.469961	1.43968	0.905961	-0.0476015	-0.0339991	-0.00129893	0.00458749	-0.00107062
489	-1.07106	0.616585	-0.0073683	-0.220693	-0.383834	-0.0403926	-0.0375173	-0.00191098	-6.13e-05	0.000499467
490	-1.07106	0.616585	-0.188098	2.39665	1.08636	-0.0480553	-0.0341591	-0.0012161	0.0059227	-0.00187482
491	-1.07106	0.616585	-1.14883	0.85769	-0.208309	-0.0443856	-0.0371033	0.000338377	0.00234209	-0.000574247
492	-1.07106	0.616585	0.422271	0.933515	0.281594	-0.0438009	-0.0366918	-0.00171363	0.00285811	-3.45e-05
493	-1.07106	0.616585	-1.70262	-0.371149	-0.210722	-0.0463269	-0.0366135	0.00360906	8.51e-05	-0.000136476
494	-1.07106	0.616585	0.131119	-0.393044	0.60218	-0.0410895	-0.0344237	-0.00236339	-0.000623109	-0.000883052
495	-1.07106	0.616585	-0.690259	4.5247	0.100881	-0.0450685	-0.0435864	-0.00022098	0.00918182	0.00031136
496	-1.07106	0.616585	-0.313673	-0.1487	-1.37936	-0.0389693	-0.0379582	-0.00176109	0.000155911	-0.000849953
497	-1.07106	0.616585	0.328245	1.26817	0.0735039	-0.0442287	-0.036784	-0.00157899	0.00336028	-0.000151256
498	-1.07106	0.616585	1.52979	1.55087	-0.270719	-0.045241	-0.0372408	-5.56e-05	0.00345493	-0.000300219
499	-1.07106	0.616585	0.512158	0.379402	0.035753	-0.042063	-0.0373655	-0.00156349	0.00132352	0.000285819
500	-1.07106	0.616585	1.5173	1.86166	-1.15909	-0.0411624	-0.0395444	-0.000430323	0.0031685	-0.00141396
501	-1.07106	0.616585	-0.548065	-0.302543	-0.358439	-0.0411107	-0.0370474	-0.00133555	-8.74e-05	0.000198432
502	-1.07106	0.616585	-1.64727	0.0228542	-0.153856	-0.0463216	-0.0367064	0.0030955	0.000679711	-0.000129922
503	-1.07106	0.616585	-1.65242	-0.368653	-1.02289	-0.0434778	-0.0380493	0.002626	0.000137186	-0.000618781
504	-1.07106	0.616585	-0.164363	-0.424552	0.339132	-0.041168	-0.0349758	-0.0022575	-0.000748542	-0.000232804
505	-1.07106	0.616585	2.1009	-0.747621	-1.81061	-0.0394555	-0.0370712	0.000321211	-0.000531053	-0.00264611
506	-1.07106	0.616585	0.334017	-0.857835	-0.262409	-0.0404535	-0.0365405	-0.00175965	-0.00113437	0.000505372
507	-1.07106	0.616585	2.51724	-0.577948	-1.07175	-0.0413887	-0.0381848	0.00109538	-0.000365697	-0.000538835
508	-1.07106	0.616585	-1.26205	-0.707527	-0.0613375	-0.0444226	-0.0355798	0.00117873	-0.000615583	5.65e-05
509	-1.07106	0.616585	0.777584	-0.912232	-0.993469	-0.0394307	-0.0378375	-0.00173507	-0.000851049	0.000471659
510	-1.07106	0.616585	-0.264092	-0.758174	-2.52471	-0.0372935	-0.0355655	-0.0015376	-0.000733426	-0.00425266
511	-1.07106	0.616585	0.510771	-0.84457	-1.32495	-0.0386799	-0.0379428	-0.00192437	-0.000665394	-0.000170233
512	-1.07106	0.616585	-1.62039	0.151672	-0.993503	-0.0434604	-0.0382004	0.002382	0.000732887	-0.000836808
513	-1.07106	0.616585	-0.757125	-0.86942	-0.830075	-0.0410487	-0.0368225	-0.000913702	-0.00083131	0.000233526
514	-1.07106	0.616585	-0.77444	2.01039	0.477354	-0.0480217	-0.035518	-0.000443289	0.0049054	-0.000305167
515	-0.999183	-0.113423	0.261585	-0.563475	-1.14017	-0.0523326	-0.0264564	-0.00203211	-0.0003408	0.00177916
516	-0.999183	-0.113423	-1.01844	-0.455119	-2.43123	-0.0503988	-0.0250703	-0.00077962	-0.000252705	-0.00288124
517	-0.999183	-0.113423	1.50101	-0.12224	-1.45747	-0.0531802	-0.0262737	0.000489216	0.000387014	-0.000805038
518	-0.999183	-0.113423	2.08642	0.879432	-0.599498	-0.0590899	-0.0254448	0.00171198	0.00164887	0.0017912
519	-0.999183	-0.113423	-1.04377	-0.615881	-0.643841	-0.0537325	-0.0259535	-0.00128261	-0.00069418	0.00228013
520	-0.999183	-0.113423	-0.132413	-0.433191	0.0507853	-0.052711	-0.0256339	-0.00238628	-0.000102672	0.00145127
521	-0.999183	-0.113423	0.479158	-0.762299	0.344076	-0.0533058	-0.0244988	-0.00182832	-0.000709272	0.000959479
522	-0.999183	-0.113423	0.829938	0.772537	-0.291424	-0.0556051	-0.0261948	-0.000719683	0.0015543	0.00158267
523	-0.999183	-0.113423	-0.0175692	1.70416	-0.399774	-0.0540019	-0.0279756	-0.00164576	0.00274403	0.00149657
524	-0.999183	-0.113423	-0.147421	0.637291	-0.37783	-0.0539555	-0.0267448	-0.00188972	0.00147048	0.00173681
525	-0.999183	-0.113423	-0.10108	0.634213	0.930723	-0.0520529	-0.025486	-0.00191699	0.00168036	-0.00160714
526	-0.999183	-0.113423	0.98746	2.74585	-0.270123	-0.055122	-0.0297328	-0.000372454	0.00407078	0.00177377
527	-0.999183	-0.113423	-0.355191	1.39892	0.971038	-0.0527926	-0.0262983	-0.00160487	0.00297026	-0.00165715
528	-0.999183	-0.113423	-0.163336	-0.0803645	1.21626	-0.0509315	-0.0237439	-0.00195559	4.42e-05	-0.00279585
529	-0.999183	-0.113423	0.321315	0.647785	0.462412	-0.0532345	-0.0263338	-0.00167473	0.00160081	0.000259498
530	-0.999183	-0.113423	1.59183	1.75864	0.556154	-0.0562004	-0.0261639	0.00103292	0.00220485	-0.000256167
531	-0.999183	-0.113423	-0.201302	-0.288012	1.45913	-0.0505012	-0.022928	-0.00185542	-0.000402322	-0.00369574
532	-0.999183	-0.113423	1.04293	-0.0481806	-0.369479	-0.0565547	-0.0253709	-0.00010974	0.000580343	0.00207228
533	-0.999183	-0.113423	1.84622	-0.46256	-0.301742	-0.0584625	-0.0245993	0.00165072	0.000131903	0.00189647
534	-0.999183	-0.113423	-0.299922	-0.517632	0.706831	-0.0514399	-0.0240433	-0.00256851	-0.000461407	-0.000869586
535	-0.999183	-0.113423	0.100141	-0.643635	0.670532	-0.0516815	-0.023894	-0.00246857	-0.000667591	-0.00067096
536	-0.999183	-0.113423	0.607941	-0.806569	0.805093	-0.0524517	-0.0234743	-0.00160663	-0.000816479	-0.0010336
537	-0.999183	-0.113423	2.31037	-0.715315	-0.392965	-0.0588734	-0.0243567	0.00229819	-0.000289778	0.00183901
538	-0.999183	-0.113423	0.398756	-0.696956	0.705439	-0.0521048	-0.0237616	-0.00206779	-0.000733052	-0.000715433
539	-0.999183	-0.113423	0.890261	-0.486164	-0.219024	-0.0553215	-0.0254332	-0.000627238	4.41e-05	0.00195517
540	-0.999183	-0.113423	-0.40725	-0.304659	0.790624	-0.0514159	-0.0243517	-0.00237466	-0.000146946	-0.0010935
541	-0.999183	-0.113423	-0.969948	-0.283784	1.44494	-0.0518048	-0.0232265	-0.000787445	-0.00025758	-0.0033064
542	-0.999183	-0.113423	0.6152	0.163325	0.952668	-0.0520992	-0.0246646	-0.00136874	0.000580382	-0.00183054
543	-0.999183	-0.113423	0.59794	2.00108	0.0915925	-0.0543261	-0.0275475	-0.00100903	0.0027777	0.000722197
544	-0.999183	-0.113423	-0.0403689	-0.295493	0.816372	-0.0513472	-0.0242006	-0.0023763	-0.000139772	-0.00131881
545	-0.999183	-0.113423	0.313251	-0.621158	0.502507	-0.0524381	-0.0243591	-0.00220174	-0.000572488	0.000188686
546	-0.999183	-0.113423	1.63864	-0.523977	-0.0372222	-0.0582915	-0.0242705	0.00139721	0.000141379	0.00164072
547	-0.999183	-0.113423	-0.346637	-0.396109	0.869957	-0.0512767	-0.0239616	-0.00237676	-0.000323106	-0.00144442
548	-0.999183	-0.113423	-1.09239	-0.393134	0.222869	-0.0538926	-0.0253801	-0.00129875	2.98e-05	0.0011589
549	-0.999183	-0.113423	0.372054	1.84966	1.05449	-0.0524859	-0.0265029	-0.00147923	0.00331895	-0.00223358
550	-0.999183	-0.113423	-0.171769	-0.487242	1.11282	-0.0509537	-0.0232186	-0.00219074	-0.000551059	-0.00246856
551	-0.999183	-0.113423	1.91801	-0.11377	-0.621926	-0.0586584	-0.0249169	0.00168534	0.000461518	0.00204578
552	-0.999183	-0.113423	0.0390534	-0.0363873	0.22532	-0.0528559	-0.0259933	-0.00211493	0.000458489	0.00112302
553	-0.999183	-0.113423	-0.809313	0.230133	0.900009	-0.0522882	-0.0251198	-0.00139747	0.000764064	-0.00134122
554	-0.999183	-0.113423	2.09709	-0.556293	-0.140841	-0.0586749	-0.024276	0.00192835	-2.77e-05	0.00166757
555	-0.999183	-0.113423	0.368196	0.429153	0.578969	-0.0528392	-0.0259998	-0.00162277	0.00121449	-0.000135402
556	-0.999183	-0.113423	0.189711	-0.570499	0.665067	-0.0518074	-0.0240452	-0.00235672	-0.000520649	-0.000652774
557	-0.999183	-0.113423	-0.70505	-0.713964	0.793922	-0.0521414	-0.0235305	-0.00199847	-0.000716889	-0.000995489
558	-0.999183	-0.113423	-0.461134	0.0188437	0.974244	-0.051412	-0.0246332	-0.00201595	0.0003327	-0.00165426
559	-0.999183	-0.113423	-0.254842	-0.507403	1.18145	-0.0508119	-0.0230764	-0.00212682	-0.000635542	-0.002732
560	-0.999183	-0.113423	0.575526	-0.367859	-0.525164	-0.0542524	-0.0258079	-0.00143402	-0.000127367	0.00223896
561	-0.999183	-0.113423	0.800684	-0.72401	-0.630685	-0.0546271	-0.0255462	-0.000936907	-0.000628732	0.00235623
562	-0.999183	-0.113423	1.50599	-0.867922	-0.347918	-0.0579568	-0.0242085	0.00130455	-0.00052066	0.00199869
563	-0.999183	-0.113423	0.411886	-0.525797	0.385526	-0.0529305	-0.0248642	-0.00193938	-0.000331246	0.000682638
564	-0.999183	-0.113423	0.333168	0.0727881	-1.09095	-0.0529522	-0.0268947	-0.00171521	0.000482096	0.00169738
565	-0.999183	-0.113423	-0.403982	-0.889714	0.849577	-0.0516607	-0.0230517	-0.0023914	-0.00103108	-0.0012478
566	-0.999183	-0.113423	0.22244	-0.380394	-1.16994	-0.0522822	-0.026583	-0.00195056	-0.000119248	0.00155234
567	-0.999183	-0.113423	-0.444392	-0.808841	-1.01793	-0.0527626	-0.0263196	-0.00194179	-0.000803637	0.002445
568	-0.999183	-0.113423	-1.42042	-0.128392	-0.370029	-0.0560478	-0.0260118	0.000665007	0.000103775	0.00190815
569	-0.805641	-0.281886	-0.307028	-0.252744	0.00179234	-0.0534154	-0.0238811	-0.00217216	-6.03e-05	0.000146215
570	-0.805641	-0.281886	-0.628112	-0.62953	-2.22875	-0.051036	-0.0240732	-0.000740309	-0.00104974	-0.00248341
571	-0.805641	-0.281886	0.255938	-0.835272	-0.319015	-0.0549412	-0.0229079	-0.00183639	-0.00112479	0.00142765
572	-0.805641	-0.281886	0.30617	-0.954091	-0.486194	-0.0554832	-0.0228622	-0.00176553	-0.00125897	0.00198724
573	-0.805641	-0.281886	0.658453	-0.436632	0.885131	-0.0519633	-0.0219351	-0.00155125	-0.000585807	-0.00334727
574	-0.805641	-0.281886	0.0872072	-0.750041	0.886837	-0.0495229	-0.0218898	-0.00284096	-0.00150947	-0.00361962
575	-0.805641	-0.281886	0.3562	-0.480577	1.24086	-0.0484867	-0.0220206	-0.00224542	-0.000949628	-0.0056803
576	-0.805641	-0.281886	-1.42792	-0.281016	-0.395098	-0.0561532	-0.0275081	0.00216493	0.000409889	0.00170385
577	-0.805641	-0.281886	-0.103335	-0.807421	0.423339	-0.0515939	-0.0221921	-0.00292611	-0.00147815	-0.00119244
578	-0.805641	-0.281886	0.371392	-0.597423	-0.469829	-0.0558071	-0.0233957	-0.00156807	-0.000450676	0.00183884
579	-0.805641	-0.281886	0.233467	-0.656757	0.925327	-0.0498133	-0.0218743	-0.00256937	-0.00127405	-0.00385166
580	-0.805641	-0.281886	-0.235505	-0.400976	1.61015	-0.0479297	-0.0216967	-0.00188655	-0.000819594	-0.00705016
581	-0.805641	-0.281886	0.682346	-0.647307	0.136633	-0.0555139	-0.0225563	-0.00114498	-0.00054585	0.000378341
582	-0.805641	-0.281886	-1.48611	0.861262	-0.302261	-0.0559301	-0.0314692	0.00293299	0.00354702	0.00153654
583	-0.805641	-0.281886	-0.10345	-0.324881	0.260667	-0.0527531	-0.0230277	-0.002577	-0.000303286	-0.000721569
584	-0.805641	-0.281886	1.32129	-0.384897	0.0544365	-0.05854	-0.0222932	0.000571126	0.000482183	0.000397168
585	-0.805641	-0.281886	-0.277956	0.184551	0.374907	-0.0528814	-0.0242925	-0.00206699	0.00096299	-0.00110484
586	-0.805641	-0.281886	0.985384	-0.34657	0.160068	-0.0571167	-0.0225953	-0.000291419	0.000347575	0.000273114
587	-0.805641	-0.281886	-0.216374	-0.159066	1.48879	-0.0491108	-0.0217532	-0.00179657	-0.000231285	-0.0064909
588	-0.805641	-0.281886	0.371309	-0.567344	0.620915	-0.0521551	-0.022127	-0.00215192	-0.000843421	-0.00210521
589	-0.805641	-0.281886	0.309415	0.650601	0.463852	-0.0538851	-0.0248843	-0.00173146	0.00231448	-0.00119625
590	-0.805641	-0.281886	-1.76351	0.950876	0.761455	-0.0539632	-0.0314551	0.00491554	0.00304257	-0.00192246
591	-0.805641	-0.281886	-0.106715	-0.120401	0.908988	-0.0508667	-0.0221976	-0.0024638	-6.08e-05	-0.00379379
592	-0.805641	-0.281886	-0.354998	-0.121847	0.519325	-0.0520255	-0.0230565	-0.00243283	5.83e-05	-0.00192612
593	-0.805641	-0.281886	-0.263876	-0.293317	0.901524	-0.0507541	-0.0219587	-0.00247051	-0.000477161	-0.00372212
594	-0.805641	-0.281886	-1.24401	1.30953	1.3951	-0.0518241	-0.0294761	0.00195393	0.0049523	-0.00498872
595	-0.805641	-0.281886	0.0688286	0.234074	0.944045	-0.0512195	-0.0227432	-0.00222791	0.000761827	-0.00395381
596	-0.805641	-0.281886	0.557314	-0.736582	0.572886	-0.0530255	-0.0220102	-0.00168685	-0.00109083	-0.00156925
597	-0.805641	-0.281886	-0.440987	0.689892	0.729523	-0.0523377	-0.025719	-0.00146738	0.00276851	-0.0026271
598	-0.805641	-0.281886	0.488788	-0.0831686	-0.194845	-0.055733	-0.0240996	-0.00126968	0.000598717	0.00112081
599	-0.805641	-0.281886	0.815584	0.179622	-0.148005	-0.0568531	-0.02443	-0.000646617	0.00137052	0.00117654
600	-0.805641	-0.281886	1.06693	-0.386914	-0.865576	-0.0568496	-0.0247926	-0.000706786	0.000412077	0.00255422
601	-0.805641	-0.281886	0.879342	1.25012	-0.131175	-0.055747	-0.0282674	-0.000562348	0.00404968	0.00114441
602	-0.805641	-0.281886	-1.71146	2.77843	-0.119873	-0.0644156	-0.0294163	0.0051159	0.00769007	0.00164329
603	-0.805641	-0.281886	0.483764	-0.0303504	-0.0554754	-0.0554748	-0.0239672	-0.00131651	0.00061226	0.000763587
604	-0.805641	-0.281886	1.78874	1.6614	0.478706	-0.0570699	-0.0273034	0.00110253	0.00408983	-0.0002017
605	-0.805641	-0.281886	-1.94875	5.13042	1.0564	-0.0786684	-0.0218207	0.00827495	0.0156827	-0.00284744
606	-0.805641	-0.281886	-0.161461	0.0238193	0.858697	-0.051178	-0.0225304	-0.00235762	0.000253699	-0.00357038
607	-0.805641	-0.281886	0.946737	0.201054	0.765804	-0.0541999	-0.022931	-0.000485651	0.000625185	-0.00239137
608	-0.805641	-0.281886	1.38457	1.36817	-0.136922	-0.0564923	-0.0283909	0.000273231	0.0040543	0.00117294
609	-0.805641	-0.281886	-0.0525414	0.958768	1.19647	-0.0510395	-0.0249066	-0.00165797	0.00325091	-0.00502954
610	-0.805641	-0.281886	0.822406	1.753	0.0139028	-0.0553204	-0.0295333	-0.000572043	0.00489797	0.00114505
611	-0.805641	-0.281886	-1.85765	2.2258	0.982323	-0.0585533	-0.0302918	0.00571118	0.00590272	-0.00215153
612	-0.805641	-0.281886	1.37819	0.04713	-0.885098	-0.0572039	-0.0263179	6.84e-05	0.0013763	0.00269448
613	-0.805641	-0.281886	0.272234	-0.474079	-0.206173	-0.054816	-0.0234151	-0.00174939	-0.000396704	0.000994501
614	-0.805641	-0.281886	0.872095	0.984754	-0.720741	-0.0558169	-0.0293704	-0.000870423	0.00382435	0.0028507
615	-0.805641	-0.281886	1.27106	-0.0875035	-0.0585999	-0.0582639	-0.0231313	0.000382715	0.000965568	0.000664161
616	-0.805641	-0.281886	0.481541	-0.88467	-1.18596	-0.0550346	-0.024609	-0.00195689	-0.0010108	0.00322856
617	-0.805641	-0.281886	0.466788	-0.205151	0.154639	-0.0547286	-0.0233968	-0.00152252	0.000118715	0.000146487
618	-0.805641	-0.281886	-0.354011	-0.139479	-1.13187	-0.054735	-0.0273979	-0.0016492	0.00058997	0.00380945
619	-0.805641	-0.281886	-1.86022	1.21222	0.454148	-0.0567216	-0.0314674	0.00538948	0.00348718	-7.04e-05
620	-0.805641	-0.281886	-0.47886	-0.931734	0.00649348	-0.0530287	-0.0222265	-0.0024399	-0.00162882	-5.88e-05
621	-0.805641	-0.281886	-0.992383	-0.75725	-0.105677	-0.0540552	-0.0236593	-0.000964318	-0.00107549	0.000371605
622	-0.307036	-0.00111373	0.609407	-0.163749	-0.434048	-0.0378846	-0.0422163	-0.00122866	0.000224565	0.00172234
623	-0.307036	-0.00111373	-1.68866	-0.245956	0.754121	-0.0394482	-0.0420142	0.0020941	0.00033393	-0.000348359
624	-0.307036	-0.00111373	2.18361	-0.629287	-1.15522	-0.0387341	-0.0425424	0.000956169	-0.000164752	0.00110241
625	-0.307036	-0.00111373	-0.226257	-0.624694	-0.179769	-0.0372736	-0.0416236	-0.00188559	-0.000398496	0.00179856
626	-0.307036	-0.00111373	1.13131	-0.697135	-0.41412	-0.0381562	-0.0421172	-0.000300063	-0.000413155	0.00160386
627	-0.307036	-0.00111373	0.730412	-0.0768964	-0.672561	-0.0380179	-0.0423595	-0.00106245	0.000274797	0.00178238
628	-0.307036	-0.00111373	-0.157613	-0.779703	-0.0397768	-0.0369933	-0.0412862	-0.00199463	-0.000664393	0.00155588
629	-0.307036	-0.00111373	-0.373009	-0.570787	0.872008	-0.0358921	-0.039545	-0.00221539	-0.000454059	-0.00127611
630	-0.307036	-0.00111373	-0.0817871	-0.577929	-1.09702	-0.0373647	-0.0419933	-0.0019794	-0.000234924	0.00218971
631	-0.307036	-0.00111373	-0.742648	-0.889858	-1.08713	-0.037548	-0.0421648	-0.00148698	-0.000654727	0.00247184
632	-0.307036	-0.00111373	-0.0144028	-0.582827	0.491865	-0.0363995	-0.0407615	-0.0021608	-0.000376418	0.000315532
633	-0.307036	-0.00111373	0.0874656	-0.729196	-0.162904	-0.0373241	-0.0416146	-0.0017259	-0.000495585	0.00177755
634	-0.307036	-0.00111373	0.157526	-0.835728	0.839526	-0.0363936	-0.0381341	-0.00227981	-0.0010044	-0.00157082
635	-0.307036	-0.00111373	1.59736	-0.651672	-0.0133331	-0.038837	-0.0420848	0.000672329	-0.000309194	0.00117599
636	-0.307036	-0.00111373	0.124886	-0.720988	0.991266	-0.0365135	-0.0373023	-0.00223364	-0.000872362	-0.00246091
637	-0.307036	-0.00111373	-0.284586	0.0347587	-0.997689	-0.0377511	-0.0425224	-0.0016849	0.000460139	0.00211565
638	-0.307036	-0.00111373	-0.68245	-0.285849	1.28349	-0.0367865	-0.0373431	-0.00148134	0.000149557	-0.00392134
639	-0.307036	-0.00111373	0.12725	-0.675713	0.446071	-0.0365409	-0.0408782	-0.00199902	-0.000480066	0.000515453
640	-0.307036	-0.00111373	-0.99597	-0.813396	0.159377	-0.0369282	-0.0413508	-0.0014729	-0.000696557	0.00106578
641	-0.307036	-0.00111373	-0.243068	-0.341291	0.126217	-0.0370543	-0.0415314	-0.00205298	-2.83e-06	0.00125892
642	-0.307036	-0.00111373	-0.409056	-0.115794	0.49553	-0.0366351	-0.0411179	-0.00216615	0.000334314	0.000202224
643	-0.307036	-0.00111373	-0.258774	-0.793131	0.822785	-0.0360366	-0.0389266	-0.00232632	-0.000878209	-0.00121503
644	-0.307036	-0.00111373	-0.132197	-0.754283	0.800671	-0.0360574	-0.0390349	-0.00236916	-0.000782914	-0.00113831
645	-0.307036	-0.00111373	-0.0116467	-0.552703	0.780557	-0.0360723	-0.0396673	-0.00227154	-0.000379675	-0.000991864
646	-0.307036	-0.00111373	-0.992612	-0.898153	1.08641	-0.036677	-0.0384379	-0.00068024	-0.00105377	-0.00253379
647	-0.307036	-0.00111373	-0.377899	0.394027	0.405771	-0.0375288	-0.0418933	-0.00184191	0.00128755	0.000593794
648	-0.307036	-0.00111373	-0.232743	-0.79092	0.906625	-0.0363002	-0.0377781	-0.00240374	-0.00103636	-0.00186425
649	-0.307036	-0.00111373	-0.243951	-0.832358	0.632179	-0.0359842	-0.0401611	-0.00228225	-0.00069753	-0.000257586
650	-0.307036	-0.00111373	-0.267509	-0.617017	0.986718	-0.0363444	-0.0377475	-0.00237208	-0.000673595	-0.00224505
651	-0.307036	-0.00111373	0.129129	0.273077	-1.69224	-0.0367792	-0.0417982	-0.0016152	0.000742869	6.71e-05
652	-0.307036	-0.00111373	-0.232715	-0.760668	-0.0186156	-0.0369398	-0.0412331	-0.0020501	-0.000663398	0.00150371
653	-0.307036	-0.00111373	-1.15758	-0.455323	1.53332	-0.0385041	-0.0358396	0.000119506	-0.000238468	-0.00492003
654	-0.307036	-0.00111373	-1.79389	2.00383	0.0894154	-0.0401891	-0.0443934	0.00208074	0.0022359	0.00088318
655	-0.307036	-0.00111373	-0.554808	-0.442554	0.661592	-0.0361123	-0.0404841	-0.00211425	-0.000228279	-0.000443838
656	-0.307036	-0.00111373	-0.635771	1.10311	1.20841	-0.0378807	-0.0408156	-0.00113393	0.00310906	-0.00266156
657	-0.307036	-0.00111373	-0.876832	0.483893	1.40707	-0.0373096	-0.0396145	-0.00076396	0.00212561	-0.00382019
658	-0.307036	-0.00111373	-0.486952	1.12551	-0.732182	-0.0383835	-0.0430469	-0.00153348	0.00188998	0.00169125
659	-0.307036	-0.00111373	0.329328	-0.753678	-1.16804	-0.0372469	-0.041829	-0.00186336	-0.000365062	0.00192164
660	-0.307036	-0.00111373	-0.667834	2.84933	0.272562	-0.0379003	-0.0442912	-0.00126362	0.00342583	0.000646576
661	-0.307036	-0.00111373	-1.02691	2.70358	-0.517548	-0.0388463	-0.0444384	-0.000778359	0.0031054	0.00157502
662	-0.307036	-0.00111373	-0.395598	-0.483197	-0.733429	-0.0375291	-0.0420137	-0.0018843	-0.000181139	0.00222561
663	-0.307036	-0.00111373	-1.07038	-0.760539	1.17775	-0.0370124	-0.0384053	-0.000304449	-0.000766531	-0.002894
664	-0.307036	-0.00111373	-0.47336	0.340257	-0.504442	-0.0379602	-0.0425018	-0.00160241	0.000899963	0.00178182
665	-0.307036	-0.00111373	0.455816	0.731574	-0.438466	-0.0383805	-0.0425685	-0.00138123	0.00137496	0.00157263
666	-0.307036	-0.00111373	0.0483927	1.03706	-0.424765	-0.0384652	-0.0427719	-0.00156846	0.0018259	0.00159701
667	-0.307036	-0.00111373	-0.903404	1.65657	-1.11885	-0.0382575	-0.0442369	-0.00097588	0.00224274	0.00184491
668	-0.307036	-0.00111373	-0.953187	0.494254	-1.16113	-0.0381725	-0.043123	-0.000859143	0.00101844	0.00175345
669	-0.307036	-0.00111373	0.38878	2.80146	-0.886999	-0.038327	-0.0444107	-0.00134757	0.00294648	0.00175609
670	-0.307036	-0.00111373	-0.154194	-0.778985	-0.567092	-0.0375004	-0.041706	-0.00187225	-0.000545671	0.00224159
671	-0.307036	-0.00111373	-0.455568	3.31906	-0.895467	-0.0382635	-0.0447007	-0.00126697	0.00322102	0.00162751
672	-0.307036	-0.00111373	-0.104999	-0.453862	-0.0505208	-0.037254	-0.0416982	-0.0018738	-0.000152287	0.00159556
673	-0.307036	-0.00111373	-0.157273	1.05454	-0.285566	-0.0383904	-0.0427613	-0.00160834	0.0019117	0.00146568
674	-0.307036	-0.00111373	-0.721427	-0.920779	-0.254055	-0.0371698	-0.0415371	-0.00163329	-0.000843543	0.00180098
675	-0.307036	-0.00111373	-1.09789	-0.90948	-0.582277	-0.0377627	-0.0420265	-0.000970382	-0.000758845	0.00213575
676	-0.307036	-0.00111373	-0.648962	-0.0310614	-0.742726	-0.0377794	-0.0424472	-0.00149852	0.000342029	0.00200035
677	-0.307036	-0.00111373	-0.204072	0.522099	-0.709643	-0.0381507	-0.0426969	-0.00160852	0.00119509	0.0018783
678	-0.307036	-0.00111373	-0.271332	0.304109	0.124627	-0.0376443	-0.0421299	-0.0018096	0.000990996	0.0012101
679	-0.307036	-0.00111373	0.0459223	-0.492232	-1.18104	-0.0372347	-0.0419562	-0.0019553	-0.000117408	0.00188095
680	-0.462874	-0.0572681	0.246354	-0.72772	-0.72503	-0.037873	-0.0414629	-0.00169809	-0.000563912	0.00221519
681	-0.462874	-0.0572681	-0.0466835	-0.326435	-0.62262	-0.0379269	-0.0415341	-0.00191827	-9.69e-05	0.0020935
682	-0.462874	-0.0572681	-0.808513	-0.35282	-0.485773	-0.0379999	-0.0415386	-0.00164329	-0.000184689	0.00198375
683	-0.462874	-0.0572681	-0.886227	-0.947064	0.475392	-0.0370464	-0.0400495	-0.00179499	-0.000871239	0.000379482
684	-0.462874	-0.0572681	-1.13029	-0.544034	-0.694465	-0.0384964	-0.0416749	-0.000927918	-0.000502659	0.00221915
685	-0.462874	-0.0572681	-2.00116	3.92007	1.5861	-0.0436643	-0.0409907	0.00454441	0.00410891	-0.00338084
686	-0.462874	-0.0572681	-1.06817	-0.714361	-0.50461	-0.0381785	-0.0414562	-0.00116368	-0.000666094	0.00208182
687	-0.462874	-0.0572681	-0.0639715	-0.136516	-0.350218	-0.0379876	-0.0415289	-0.00191353	0.000192904	0.00185449
688	-0.462874	-0.0572681	-0.877866	1.73896	0.224062	-0.0393558	-0.0419478	-0.00113444	0.0022751	0.000780303
689	-0.462874	-0.0572681	0.477571	-0.308689	-1.22731	-0.0373745	-0.0416884	-0.00162597	9.4e-05	0.00121223
690	-0.462874	-0.0572681	-0.510036	-0.746256	-0.679292	-0.0376597	-0.0414282	-0.00186972	-0.000596514	0.00217147
691	-0.462874	-0.0572681	0.123735	-0.726121	0.84736	-0.0362559	-0.0391693	-0.00223883	-0.000564021	-0.0011546
692	-0.462874	-0.0572681	0.270644	-0.728335	-0.489021	-0.0378759	-0.0413126	-0.00170276	-0.000594743	0.00210334
693	-0.462874	-0.0572681	-1.3285	-0.747866	-0.917133	-0.0390963	-0.041858	5.78e-05	-0.000834671	0.00234848
694	-0.462874	-0.0572681	0.915842	-0.895373	-0.819941	-0.0383884	-0.0416055	-0.00073855	-0.000576103	0.00192584
695	-0.462874	-0.0572681	0.194243	-0.808946	-0.463607	-0.0377938	-0.0412631	-0.00175303	-0.000688277	0.00211559
696	-0.462874	-0.0572681	-0.103985	-0.624065	0.118025	-0.0371308	-0.0408118	-0.0022035	-0.000465423	0.00122882
697	-0.462874	-0.0572681	-0.8501	-0.716397	0.327198	-0.0371263	-0.0403751	-0.00193455	-0.000658526	0.000711757
698	-0.462874	-0.0572681	-1.27272	-0.728353	0.292478	-0.0384273	-0.0409002	-0.000577418	-0.000469325	0.000991549
699	-0.462874	-0.0572681	-0.933922	2.27344	-0.0786476	-0.0396755	-0.0420522	-0.00100575	0.00221351	0.00113729
700	-0.462874	-0.0572681	-0.722753	-0.379733	0.643089	-0.0370111	-0.0400561	-0.00193593	-0.000103571	-0.000275941
701	-0.462874	-0.0572681	1.40026	0.711177	-1.31817	-0.0386119	-0.042045	-1.11e-05	0.00123464	5.06e-05
702	-0.462874	-0.0572681	-0.348225	2.74046	-0.291125	-0.0393489	-0.0421632	-0.00160285	0.00239711	0.00133518
703	-0.462874	-0.0572681	-1.03687	0.904408	1.36792	-0.0384432	-0.0402936	-0.000151255	0.00244678	-0.00294143
704	-0.462874	-0.0572681	0.0404392	-1.0182	-0.848302	-0.0377025	-0.0413973	-0.00179464	-0.000827801	0.00233956
705	-0.462874	-0.0572681	0.0711167	-0.884147	0.306877	-0.0368643	-0.0404587	-0.00216597	-0.000797508	0.000903861
706	-0.462874	-0.0572681	-0.758784	1.49813	0.059923	-0.0392187	-0.0420425	-0.00126523	0.00215743	0.000986282
707	-0.462874	-0.0572681	1.24007	-0.348457	-1.27767	-0.0379369	-0.0417254	-0.000348753	9.07e-05	0.000537668
708	-0.462874	-0.0572681	-1.6279	-1.02325	-0.355708	-0.0400869	-0.0414713	0.00165691	-0.00117572	0.00169437
709	-0.462874	-0.0572681	-0.315936	-0.800193	0.863454	-0.0361472	-0.0393441	-0.00221844	-0.000583049	-0.00108996
710	-0.462874	-0.0572681	-0.654625	0.644666	0.835049	-0.0378583	-0.0409988	-0.00144128	0.00181522	-0.000899536
711	-0.462874	-0.0572681	-1.75814	0.897563	0.161337	-0.0414169	-0.0417918	0.00208695	0.000954561	0.000784455
712	-0.462874	-0.0572681	-0.761943	0.610145	0.693751	-0.0381243	-0.0412222	-0.0013674	0.00172604	-0.000394888
713	-0.462874	-0.0572681	-0.801705	0.261318	0.460257	-0.038136	-0.0412931	-0.0014638	0.000981461	0.000528788
714	-0.462874	-0.0572681	0.520457	-0.838725	-0.335051	-0.0379727	-0.041307	-0.00138047	-0.000692429	0.00196991
715	-0.462874	-0.0572681	-0.666487	-0.451532	0.877431	-0.0365366	-0.0395689	-0.00191562	-0.000211629	-0.00114993
716	-0.462874	-0.0572681	-0.668923	-0.272284	-0.717736	-0.0379926	-0.0417015	-0.00169387	-7.81e-05	0.00208338
717	-0.462874	-0.0572681	-1.59081	-0.456223	1.12569	-0.0406605	-0.0395443	0.00229945	0.000208057	-0.00168534
718	-0.462874	-0.0572681	-1.06298	-0.521685	-0.916698	-0.0383751	-0.0418324	-0.000994029	-0.000485935	0.00230477
719	-0.462874	-0.0572681	2.86291	-0.0265616	-1.84668	-0.0387021	-0.0410554	0.0023871	0.000407189	-0.00241945
720	-0.462874	-0.0572681	0.375876	-0.050469	0.174726	-0.0382468	-0.0414309	-0.00154123	0.000473124	0.00136316
721	-0.462874	-0.0572681	0.144953	0.906908	-0.229561	-0.039077	-0.0418413	-0.00160683	0.00161712	0.00152536
722	-0.462874	-0.0572681	-0.615092	1.15703	1.34119	-0.0382018	-0.0401108	-0.00103305	0.00295205	-0.00298908
723	-0.462874	-0.0572681	-0.70272	0.878379	0.947348	-0.0380682	-0.0410328	-0.00126134	0.00222409	-0.00124437
724	-0.462874	-0.0572681	1.57869	3.2947	-2.5697	-0.0371579	-0.0409179	0.000306622	0.00234567	-0.00395918
725	-0.462874	-0.0572681	-0.405453	0.740116	1.08093	-0.0373437	-0.0404791	-0.00156195	0.0019329	-0.00193085
726	-0.462874	-0.0572681	0.799835	0.143466	0.0118575	-0.0390965	-0.0415031	-0.000885416	0.000622286	0.00148007
727	-0.462874	-0.0572681	-0.25837	-0.301318	-1.19573	-0.0374211	-0.0417512	-0.00184844	-4.26e-05	0.0016806
728	-0.462874	-0.0572681	-1.21441	-0.758066	-0.21463	-0.0384046	-0.0414377	-0.00067987	-0.000617785	0.00175727
729	-0.462874	-0.0572681	-0.223636	-0.417768	0.107662	-0.0372753	-0.0410267	-0.00214133	-0.000171867	0.00123251
730	-0.462874	-0.0572681	1.13084	0.623557	0.0652548	-0.0400457	-0.0415614	-0.000207698	0.00123992	0.00119226
731	-0.462874	-0.0572681	0.17556	0.344586	-0.719508	-0.0385995	-0.0418508	-0.00159568	0.000725303	0.00193797
732	-0.462874	-0.0572681	0.0968869	0.312356	0.134938	-0.0382763	-0.0415087	-0.00181078	0.000941912	0.00127116
733	-0.462874	-0.0572681	0.862193	0.0822892	-1.98497	-0.0363697	-0.0407736	-0.000822989	0.000536811	-0.00195315
734	-0.462874	-0.0572681	-1.27481	-0.773383	0.133438	-0.0385979	-0.041274	-0.000422748	-0.000514192	0.00142622
735	-0.462874	-0.0572681	2.85715	0.387442	-1.65874	-0.0395119	-0.0414501	0.00231993	0.000714072	-0.00145464
736	-0.462874	-0.0572681	0.390814	-0.372492	-2.55766	-0.0353409	-0.0399621	-0.00124923	9.71e-05	-0.00292749
737	0.809539	-0.899584	1.06961	-0.627435	0.788787	0.173367	0.187897	0.0608335	-0.0286901	-0.00640936
738	0.809539	-0.899584	0.511025	-0.296217	1.53239	0.100238	0.075392	-0.0209877	-0.0352998	-0.114866
739	0.809539	-0.899584	1.11573	-0.691443	0.978486	0.160021	0.164925	0.0544289	-0.0354675	-0.033318
740	0.809539	-0.899584	0.789863	-0.277395	1.7555	0.104576	0.0723213	-0.0117142	-0.0338037	-0.133364
741	0.809539	-0.899584	-0.658484	-0.792633	1.87058	0.0938715	0.0396359	-0.0201448	-0.0596739	-0.101646
742	0.809539	-0.899584	0.284612	-0.175949	1.52232	0.0958173	0.0739421	-0.0283972	-0.0316833	-0.110906
743	0.809539	-0.899584	-0.520037	-0.629353	0.312917	0.108098	0.132315	-0.0454988	-0.0583819	-0.00417314
744	0.809539	-0.899584	-1.08109	-0.92149	0.589509	0.098376	0.121165	-0.0136457	-0.0678579	-0.0289613
745	0.809539	-0.899584	0.505945	-0.388843	1.61705	0.0988274	0.0677531	-0.0204351	-0.0391076	-0.120053
746	0.809539	-0.899584	-0.632876	0.35599	1.42752	0.100429	0.117313	-0.0251328	0.0102267	-0.0939602
747	0.809539	-0.899584	0.721246	-0.604382	1.25369	0.11437	0.0962666	-0.00483772	-0.0467692	-0.0915557
748	0.809539	-0.899584	0.864949	0.6093	1.39923	0.132305	0.150079	-0.0183214	0.0235533	-0.0812098
749	0.809539	-0.899584	-0.0242035	-0.331385	1.14786	0.0923856	0.0847939	-0.037749	-0.041865	-0.0801084
750	0.809539	-0.899584	0.978786	-0.567153	0.869489	0.156061	0.167496	0.0424159	-0.0327635	-0.0255496
751	0.809539	-0.899584	-0.236494	-0.189744	1.29217	0.0907489	0.0807379	-0.0362878	-0.0360034	-0.0898831
752	0.809539	-0.899584	0.884329	-0.330853	1.00438	0.136546	0.146045	0.0184574	-0.0305734	-0.0501672
753	0.809539	-0.899584	0.691061	-0.542749	0.746778	0.138499	0.151599	0.0123795	-0.0395432	-0.0264213
754	0.809539	-0.899584	1.19095	-0.555004	1.26291	0.146548	0.138541	0.0437741	-0.0353379	-0.0701424
755	0.809539	-0.899584	0.970929	-0.386501	1.17515	0.132172	0.131822	0.0207883	-0.0331474	-0.0699734
756	0.809539	-0.899584	0.931881	-0.442756	1.01877	0.13919	0.145909	0.0256096	-0.0335495	-0.0502853
757	0.809539	-0.899584	0.708358	-0.221605	1.45017	0.108894	0.0911996	-0.0123836	-0.0315034	-0.108697
758	0.809539	-0.899584	0.540124	0.102041	1.4829	0.103686	0.0960767	-0.0257546	-0.0145165	-0.110052
759	-0.948691	0.672739	-0.361994	-0.997774	-0.404383	-0.0381866	-0.0394479	-0.00171552	-0.000507851	0.000475136
760	-0.948691	0.672739	-0.155256	-0.407071	-0.0491849	-0.0383278	-0.0396709	-0.00181303	3.09e-05	0.000398172
761	-0.948691	0.672739	0.312431	-0.455814	0.141636	-0.0381813	-0.0397154	-0.00179157	-7.59e-05	0.000381469
762	-0.948691	0.672739	-0.272802	-0.65129	-1.21983	-0.0377062	-0.0401885	-0.0018888	-0.000196492	0.000597292
763	-0.948691	0.672739	2.05572	-0.313733	-0.664383	-0.0393488	-0.0408719	0.000404945	0.000316171	0.000116937
764	-0.948691	0.672739	-1.07639	-0.438351	-0.0573655	-0.0402407	-0.0391782	-0.000218518	9.44e-05	0.000160287
765	-0.948691	0.672739	1.92347	-0.269364	-0.907391	-0.0390227	-0.0410866	0.000162212	0.000331185	0.000233235
766	-0.948691	0.672739	-0.587433	-0.780792	0.978479	-0.039609	-0.0359207	-0.00145962	-0.00055252	-0.00184078
767	-0.948691	0.672739	0.59669	-0.931292	0.0452173	-0.0382404	-0.0398302	-0.00138838	-0.000458685	0.000534961
768	-0.948691	0.672739	-0.885019	0.661627	-1.97453	-0.0371427	-0.0416634	-0.000222456	0.00241995	-0.00277412
769	-0.948691	0.672739	0.0447068	-0.231038	-0.388147	-0.0382525	-0.0402591	-0.00179408	0.000268682	0.000654261
770	-0.948691	0.672739	-1.87871	3.02803	1.28837	-0.0458397	-0.0435497	0.00462645	0.00719244	-0.00181215
771	-0.948691	0.672739	-0.505929	-0.642808	0.643021	-0.0388221	-0.0372524	-0.00189616	-0.000341542	-0.00107053
772	-0.948691	0.672739	-0.735952	-0.555503	1.08786	-0.0402918	-0.0357231	-0.000996252	-0.0002996	-0.00207191
773	-0.948691	0.672739	1.74602	-0.68499	-0.861425	-0.0387849	-0.0408628	-4.36e-05	-6.27e-05	0.000371256
774	-0.948691	0.672739	-0.650462	-0.0103539	0.143787	-0.0394333	-0.039396	-0.00129484	0.000758667	-1.72e-05
775	-0.948691	0.672739	1.17645	-0.612586	0.362731	-0.0389444	-0.0397208	-0.000527548	-0.000203106	1.31e-05
776	-0.948691	0.672739	-0.130598	-0.524383	1.08291	-0.0384881	-0.0363818	-0.00201866	-0.000313037	-0.0021811
777	-0.948691	0.672739	0.968497	-0.0499938	0.551522	-0.0393953	-0.0395255	-0.000750702	0.000530588	-0.000241748
778	-0.948691	0.672739	-1.5823	1.60744	-0.484226	-0.0398595	-0.0469597	0.00322318	0.00463293	-0.000419566
779	-0.948691	0.672739	-0.733588	-0.987645	0.552774	-0.0394712	-0.0370466	-0.00136209	-0.000707329	-0.000795476
780	-0.948691	0.672739	-1.11023	-0.616868	0.350559	-0.0408116	-0.0377869	-0.000250735	-0.000233721	-0.000299674
781	-0.948691	0.672739	-0.457909	-0.578936	1.60203	-0.0407153	-0.0341316	-0.00110575	-0.000395296	-0.00303477
782	-0.948691	0.672739	-1.13796	-0.129106	1.05235	-0.0426635	-0.0359303	0.000529784	0.000460694	-0.0017794
783	-0.948691	0.672739	-1.15248	-0.427223	1.47803	-0.0436637	-0.0342295	0.0010687	-0.000100023	-0.00245814
784	-0.948691	0.672739	-0.636261	-0.55086	0.47081	-0.0390793	-0.0377658	-0.00168961	-0.000272469	-0.000575577
785	-0.948691	0.672739	0.831258	-0.0903628	-0.460984	-0.0386142	-0.0406028	-0.00114752	0.000535087	0.000446794
786	-0.948691	0.672739	0.153575	-0.178421	0.406219	-0.0382008	-0.0391351	-0.00210773	0.000253061	-0.000192158
787	-0.948691	0.672739	0.0472061	0.495053	-0.12229	-0.0389873	-0.0404739	-0.00157047	0.00155252	9.65e-05
788	-0.948691	0.672739	1.24106	-0.769985	-1.04447	-0.0382449	-0.0407705	-0.000786348	-0.000206536	0.000625622
789	-0.948691	0.672739	-1.75932	0.015857	-0.567263	-0.0417082	-0.0415898	0.0037296	0.00076389	-0.000578231
790	-0.948691	0.672739	-0.595966	-0.0158657	1.13758	-0.0402447	-0.0362587	-0.00117694	0.000556769	-0.0022591
791	-0.948691	0.672739	-0.22553	-0.396357	0.351374	-0.0381683	-0.0386775	-0.00218422	-5.35e-05	-0.000299209
792	-0.948691	0.672739	-1.0043	2.19907	-0.826784	-0.0382948	-0.0476329	0.000549408	0.00633085	-0.000335248
793	-0.948691	0.672739	-1.09925	0.824084	1.39485	-0.044762	-0.036453	0.00115479	0.0030299	-0.00235235
794	-0.948691	0.672739	1.07622	-0.545237	-0.532393	-0.0384871	-0.0405589	-0.000836981	1.25e-06	0.000499064
795	-0.948691	0.672739	1.02332	2.07981	0.593673	-0.043434	-0.0395042	-0.000730093	0.00506203	-0.000776375
796	-0.948691	0.672739	-0.548507	0.548371	0.255066	-0.0396989	-0.0398285	-0.00143017	0.00192932	-0.000354428
797	-0.948691	0.672739	-0.454988	0.153197	-0.00618601	-0.0389654	-0.0399345	-0.00152436	0.00093461	0.000106978
798	-0.948691	0.672739	-0.168269	-0.374826	-0.514141	-0.0382833	-0.0401399	-0.00178075	0.000121654	0.00069961
799	-0.948691	0.672739	-0.947751	-0.874843	0.378053	-0.0400386	-0.0375393	-0.00087947	-0.000551916	-0.00037345
800	-0.948691	0.672739	1.17406	-0.40723	0.0847185	-0.0389101	-0.0402162	-0.000580215	0.000109326	0.000214524
801	-0.948691	0.672739	-0.0729541	-0.503782	-1.14755	-0.0377338	-0.0404261	-0.00201755	-6.91e-05	0.000863891
802	-0.948691	0.672739	-0.823928	-0.557872	0.558447	-0.0398981	-0.0373113	-0.00117706	-0.000274557	-0.000721622
803	-0.948691	0.672739	0.8681	-0.381974	-0.198202	-0.0385419	-0.0403339	-0.00106659	0.000166321	0.000393347
804	-0.948691	0.672739	-1.6694	1.14252	1.10727	-0.0461017	-0.0393829	0.00430114	0.00360072	-0.00179995
805	-0.948691	0.672739	-1.78585	6.12358	0.943625	-0.0451211	-0.0448955	0.0031237	0.00845185	-0.000941629
806	-0.948691	0.672739	-0.299685	0.0823885	-0.619562	-0.0384953	-0.0405855	-0.00160946	0.000738728	0.000568883
807	-0.948691	0.672739	-0.195857	1.83282	0.517893	-0.0420327	-0.0402985	-0.00131525	0.00525026	-0.000986528
808	-0.948691	0.672739	-0.885261	0.561571	1.07777	-0.0421446	-0.0371225	-0.000273293	0.00212891	-0.00197113
809	-0.948691	0.672739	-1.12993	-0.132876	1.68243	-0.0439512	-0.0341031	0.00100874	0.000414788	-0.00275183
810	-0.948691	0.672739	0.673954	1.37571	-0.200914	-0.0400577	-0.0413743	-0.00113353	0.00344259	-0.000259712
811	-0.948691	0.672739	-0.40074	0.373404	1.11059	-0.0400611	-0.0369941	-0.00152271	0.0014271	-0.00223188
812	-0.948691	0.672739	-0.192808	0.454902	-0.602209	-0.0387365	-0.0410873	-0.00148186	0.00155471	0.00036825
813	-0.948691	0.672739	0.361735	-0.269186	0.360273	-0.0383167	-0.0394011	-0.00183481	0.000160269	9.71e-06
814	-0.948691	0.672739	0.370447	0.678848	-1.05432	-0.0382017	-0.0424147	-0.001581	0.0022545	0.00056026
815	-0.948691	0.672739	-0.965228	2.31154	-0.046471	-0.0410645	-0.0461413	0.000832122	0.00711873	-0.000127711
816	-0.948691	0.672739	-0.133597	-0.0228949	-0.174418	-0.0384861	-0.0401441	-0.00173787	0.000547881	0.000437569
817	-0.948691	0.672739	0.665495	-0.704857	0.218833	-0.0383401	-0.0397887	-0.00133373	-0.000324704	0.0004046
818	-0.948691	0.672739	0.952093	-0.972359	-0.72594	-0.0381967	-0.0404433	-0.00107724	-0.00039982	0.000734387
819	-0.948691	0.672739	0.0962788	0.468328	0.403831	-0.0393079	-0.0396073	-0.0018056	0.00167547	-0.000337328
820	-0.948691	0.672739	-0.291909	-0.827512	-1.63075	-0.0370114	-0.0397194	-0.00177228	-0.00036375	-0.000515804
821	-0.948691	0.672739	-1.19569	-0.442497	0.21965	-0.0412583	-0.0384262	0.000267598	5.3e-05	-1.88e-05
822	-0.948691	0.672739	-0.934094	-1.01846	-2.74508	-0.0362894	-0.03758	-0.000681766	-0.000413157	-0.00441828
823	-0.948691	0.672739	-0.210278	-0.883209	0.391082	-0.0379409	-0.0381442	-0.00225627	-0.000600662	-0.000440606
824	-0.948691	0.672739	-0.832753	-0.696307	-0.502948	-0.0388936	-0.0395883	-0.00105781	-0.000222165	0.000379241
825	-0.948691	0.672739	-0.795327	-0.962563	0.480948	-0.0395802	-0.0372546	-0.00127311	-0.000689736	-0.00058507
826	-0.948691	0.672739	0.560119	-0.323344	0.165396	-0.0385823	-0.0399674	-0.00141575	0.000159526	0.000423252
827	-0.948691	0.672739	-0.266211	-0.596294	-0.42756	-0.0383018	-0.0398735	-0.00172182	-0.000110147	0.000624607
828	0.71737	-0.787275	1.07058	-0.594856	1.47789	0.129622	0.0710862	0.0171198	-0.0383045	-0.109854
829	0.71737	-0.787275	0.92623	-0.338911	1.41345	0.124119	0.0701556	0.00685408	-0.0341817	-0.106855
830	0.71737	-0.787275	0.588152	-0.542225	1.79011	0.099335	0.0357043	-0.0159304	-0.0390775	-0.123655
831	0.71737	-0.787275	0.716855	-0.561326	1.55171	0.108277	0.0489783	-0.00973171	-0.0400026	-0.116553
832	0.71737	-0.787275	0.283258	-0.539835	1.81537	0.0962799	0.0290274	-0.0201447	-0.0398999	-0.112914
833	0.71737	-0.787275	0.630317	-0.613647	1.0678	0.121354	0.0733578	-0.00643357	-0.045999	-0.0782266
834	0.71737	-0.787275	0.00437579	-0.219361	1.74725	0.0977627	0.0297959	-0.0223572	-0.0334335	-0.107453
835	0.71737	-0.787275	0.629081	-0.631286	1.43377	0.107843	0.0501167	-0.0131174	-0.0432161	-0.107697
836	0.71737	-0.787275	0.93464	-0.445474	1.35552	0.127091	0.0737406	0.0102733	-0.0368183	-0.101506
837	0.71737	-0.787275	0.0925757	-0.562965	1.64147	0.0962638	0.0291941	-0.0236148	-0.0430232	-0.101681
838	0.71737	-0.787275	0.527659	-0.754583	1.51727	0.101983	0.0418869	-0.0186007	-0.04558	-0.109054
839	0.71737	-0.787275	0.928381	-0.232149	1.13833	0.138575	0.0972043	0.017513	-0.0298617	-0.0758089
840	0.71737	-0.787275	1.01857	-0.158035	1.51459	0.125741	0.0713248	0.00898845	-0.028535	-0.11352
841	0.71737	-0.787275	0.955273	-0.655736	1.67508	0.115104	0.0528867	0.00215969	-0.0388469	-0.126622
842	0.71737	-0.787275	1.06811	-0.553604	1.04326	0.156861	0.114454	0.0413848	-0.0353922	-0.0579308
843	0.71737	-0.787275	0.64524	-0.759861	1.8003	0.100445	0.0366466	-0.0141981	-0.0415901	-0.124665
844	0.71737	-0.787275	0.579322	-0.693621	1.71997	0.0999065	0.0368859	-0.0164538	-0.0420883	-0.119744
845	0.71737	-0.787275	0.628934	-0.675661	1.47767	0.106609	0.0478676	-0.0135604	-0.0435283	-0.110139
846	0.71737	-0.787275	1.25559	-0.467258	1.16607	0.165166	0.120995	0.0569871	-0.0304487	-0.0614453
847	0.71737	-0.787275	0.726585	-0.502648	1.49623	0.110399	0.0523411	-0.00855857	-0.0393104	-0.113478
848	0.71737	-0.787275	0.986009	-0.793051	1.62402	0.118203	0.0554903	0.00509298	-0.0412952	-0.122852
849	0.71737	-0.787275	1.38986	-0.753757	1.05816	0.188217	0.144498	0.0828817	-0.0337125	-0.0375202
850	0.71737	-0.787275	0.777045	-0.625961	1.81425	0.104094	0.041444	-0.00904634	-0.0382939	-0.130788
851	0.71737	-0.787275	0.768115	-0.723024	0.794202	0.148028	0.110036	0.0193607	-0.0447062	-0.0417278
852	-0.0282367	0.223504	1.01844	-1.04741	-1.34079	-0.0360436	-0.0430887	-0.00141875	-0.000376782	0.00154516
853	-0.0282367	0.223504	0.530099	-0.169132	-0.909661	-0.0361853	-0.0446136	-0.00175935	0.000729274	0.0024463
854	-0.0282367	0.223504	2.95503	-0.14788	-0.617125	-0.0363284	-0.047198	0.0021209	0.000557828	0.00146506
855	-0.0282367	0.223504	1.28641	-0.378687	0.95097	-0.036609	-0.041821	0.000738455	0.000323432	-0.00201461
856	-0.0282367	0.223504	-1.39781	-0.541866	-0.413688	-0.0360393	-0.0457721	0.000163404	0.000179549	0.00208584
857	-0.0282367	0.223504	-1.958	3.4363	1.21555	-0.0358343	-0.0491044	0.00364241	0.0046601	-0.00274604
858	-0.0282367	0.223504	0.667947	-0.907651	0.450998	-0.0360734	-0.042188	-0.00139741	-0.000467859	0.000743997
859	-0.0282367	0.223504	0.246874	-0.703051	1.0646	-0.0370541	-0.0351171	-0.00224664	-0.000707554	-0.00425726
860	-0.0282367	0.223504	-0.191739	-0.738178	0.645407	-0.0359824	-0.0384173	-0.00308929	-0.000776523	-0.00111722
861	-0.0282367	0.223504	-0.270253	-0.287384	1.09318	-0.0365032	-0.0365577	-0.0025029	0.000270513	-0.00408942
862	-0.0282367	0.223504	0.683522	-0.470758	-0.456795	-0.0362625	-0.0439008	-0.00162541	0.000260793	0.00214523
863	-0.0282367	0.223504	0.161635	-0.705594	0.477357	-0.0357302	-0.041131	-0.00244404	-0.000469194	0.000391753
864	-0.0282367	0.223504	0.679158	-0.645868	-0.620709	-0.0363232	-0.0437246	-0.00166377	1.77e-05	0.0023111
865	-0.0282367	0.223504	-0.0261963	0.025092	1.23839	-0.03655	-0.0367919	-0.0022762	0.00110238	-0.00486693
866	-0.0282367	0.223504	0.575306	-0.942327	0.863965	-0.0367123	-0.0374182	-0.00154336	-0.00118356	-0.00252522
867	-0.0282367	0.223504	-0.572931	-0.483968	1.47737	-0.0373043	-0.0329736	-0.00200489	-0.000402456	-0.00669745
868	-0.0282367	0.223504	-0.677047	-0.61853	1.27531	-0.0370127	-0.0340131	-0.00203305	-0.000797643	-0.00552615
869	-0.0282367	0.223504	-0.329277	1.44936	1.2513	-0.0367675	-0.0419918	-0.00180463	0.00471354	-0.00353224
870	-0.0282367	0.223504	0.234223	-0.764511	0.192664	-0.0358773	-0.0424341	-0.00224418	-0.00037347	0.00154628
871	-0.0282367	0.223504	0.511293	-0.856033	0.142056	-0.036155	-0.0428718	-0.00170611	-0.000376592	0.00172678
872	-0.0282367	0.223504	1.00685	-0.619316	0.440458	-0.0363941	-0.0431842	-0.000668382	6.84e-05	0.000795585
873	-0.0282367	0.223504	0.232088	-0.751368	1.00306	-0.0369628	-0.0354606	-0.00233032	-0.000827115	-0.00380185
874	-0.0282367	0.223504	-0.414339	1.36099	0.968013	-0.0364815	-0.042898	-0.00197834	0.00410226	-0.00212707
875	-0.0282367	0.223504	-1.27182	0.986265	-0.664482	-0.0362975	-0.0467196	-0.000192961	0.00214711	0.00168027
876	-0.0282367	0.223504	0.689739	-0.549568	0.273331	-0.0362211	-0.0432029	-0.00142875	0.000105603	0.00136447
877	-0.0282367	0.223504	-0.849963	1.03055	-0.190848	-0.0363496	-0.0458969	-0.00120137	0.00260638	0.00145877
878	-0.0282367	0.223504	-0.504425	-0.797996	0.497112	-0.03538	-0.0406574	-0.00278379	-0.000729951	0.000168493
879	-0.0282367	0.223504	2.04994	0.83532	-1.38405	-0.0360795	-0.0457397	0.000184577	0.00180456	0.000447356
880	-0.0282367	0.223504	0.332075	-0.359116	0.661919	-0.0357071	-0.0412137	-0.00214789	0.00030072	-0.000614666
881	-0.0282367	0.223504	1.01645	-0.300299	-0.757311	-0.0363066	-0.0446579	-0.00108966	0.000544714	0.00212682
882	-0.0282367	0.223504	-0.479025	-0.843587	1.24678	-0.0372983	-0.0328686	-0.00233707	-0.00130991	-0.00556885
883	-0.0282367	0.223504	0.19881	-0.424651	0.483952	-0.0356621	-0.0420506	-0.00226079	0.000131839	0.000458993
884	-0.0282367	0.223504	-0.086272	-0.505271	0.224432	-0.0356588	-0.0423846	-0.00262482	-3.52e-05	0.00132069
885	-0.0282367	0.223504	-0.073554	0.999228	0.490172	-0.0362429	-0.0438329	-0.00226874	0.00278261	0.000179318
886	-0.0282367	0.223504	0.80783	0.0563678	-0.877657	-0.0362045	-0.0450735	-0.00136282	0.00104553	0.00221265
887	-0.0282367	0.223504	-0.179439	-0.797691	0.411303	-0.0356218	-0.0407919	-0.00283075	-0.000695566	0.000557359
888	-0.0282367	0.223504	0.584887	-0.344218	-0.249228	-0.0362064	-0.04389	-0.00169982	0.000421316	0.00199221
889	-0.0282367	0.223504	-0.894307	-0.110086	-1.82143	-0.034453	-0.0445044	-0.00124836	0.000773291	4.98e-05
890	-0.0282367	0.223504	0.970281	0.602848	0.0535203	-0.0363413	-0.0448456	-0.00116523	0.00173446	0.00123497
891	-0.0282367	0.223504	0.322728	-0.653405	0.345409	-0.0358201	-0.0423058	-0.00208238	-0.000206143	0.00103176
892	-0.0282367	0.223504	-0.039605	-0.225291	0.997975	-0.0362712	-0.0376011	-0.00263429	0.000476549	-0.00335271
893	-0.0282367	0.223504	-0.0448479	-0.415703	0.481383	-0.0356175	-0.0414458	-0.00268164	8.38e-05	0.000278388
894	-0.0282367	0.223504	1.71343	-0.176049	-0.745727	-0.036252	-0.0457819	0.000105339	0.000706452	0.00183952
895	-0.0282367	0.223504	1.28214	-0.189552	-0.119983	-0.0362449	-0.0448394	-0.000503344	0.000710194	0.00149478
896	-0.0282367	0.223504	0.730597	0.175072	0.0503156	-0.0362297	-0.0442599	-0.00147741	0.00108554	0.0014988
897	-0.0282367	0.223504	2.21777	-0.321103	-1.25717	-0.036193	-0.045184	0.000528533	0.00037726	0.00108852
898	-0.0282367	0.223504	0.994189	0.073132	0.472986	-0.0362854	-0.0438085	-0.000808308	0.000978535	0.00054106
899	-0.0282367	0.223504	-1.60418	-0.205476	-0.826593	-0.0363618	-0.0466191	0.00110033	0.000593159	0.00190477
900	-0.0282367	0.223504	-1.04051	-0.846596	-0.482377	-0.03592	-0.0443538	-0.00132568	-0.000356939	0.00257378
901	-0.0282367	0.223504	1.20633	-0.671459	-0.779308	-0.0364196	-0.0444185	-0.000764232	4.78e-05	0.00217197
902	-0.0282367	0.223504	1.8582	-0.571999	-0.3594	-0.0361635	-0.0454384	0.000409595	0.000187501	0.00162211
903	-0.0282367	0.223504	1.11548	-0.680198	-1.34587	-0.0359813	-0.043462	-0.00124399	6.11e-06	0.00129851
904	-0.0282367	0.223504	-1.39889	-0.929096	0.0554444	-0.0358515	-0.045017	0.000167282	-0.000383935	0.00170253
905	-0.0282367	0.223504	-1.30468	0.0990826	-1.06564	-0.0362497	-0.0462298	-0.000160402	0.000877161	0.00238
906	-0.0282367	0.223504	0.754895	-1.04695	-1.84203	-0.0328711	-0.0429035	-0.0019994	-0.000655654	-0.000953025
907	-0.0282367	0.223504	0.206626	-0.987554	-0.192441	-0.0361635	-0.0427368	-0.00217311	-0.000584746	0.00227547
908	-0.0282367	0.223504	-0.51429	0.668453	0.261479	-0.0361804	-0.0442682	-0.00214617	0.00231596	0.000896161
909	-0.748235	0.953511	-0.836758	-0.714162	-0.654065	-0.0310709	-0.0496843	-0.000754208	-0.000761446	0.00288811
910	-0.748235	0.953511	1.94055	-0.925848	-0.867387	-0.032365	-0.0487109	0.00016259	-0.000919537	0.00245018
911	-0.748235	0.953511	0.420273	-1.00269	0.216182	-0.0328909	-0.0445096	-0.00127492	-0.000899164	0.000191978
912	-0.748235	0.953511	0.203426	-0.859997	-0.0244817	-0.0326147	-0.0454157	-0.00138576	-0.00082267	0.000856153
913	-0.748235	0.953511	-0.232398	-0.776078	-0.51156	-0.0317113	-0.0479123	-0.00137763	-0.000787259	0.00240574
914	-0.748235	0.953511	1.10732	-0.489953	-1.32143	-0.0302561	-0.0511936	-0.000798962	-0.000143174	0.00300911
915	-0.748235	0.953511	1.00878	-0.751028	0.35185	-0.0335316	-0.0450033	-0.000384613	-0.000284541	-0.000178653
916	-0.748235	0.953511	-0.695538	-0.854714	1.03066	-0.0311121	-0.042807	-0.00137124	-0.000899357	-0.00319296
917	-0.748235	0.953511	0.0299236	-0.961681	0.343035	-0.0323824	-0.0438909	-0.00176464	-0.000942307	-0.000402416
918	-0.748235	0.953511	1.44855	-0.900294	-0.657164	-0.032573	-0.0478867	-0.000118877	-0.000834838	0.00203077
919	-0.748235	0.953511	-0.738341	-1.01157	0.735864	-0.0314227	-0.0434935	-0.00132053	-0.00114305	-0.00200294
920	-0.748235	0.953511	-0.484453	-0.92484	-0.622747	-0.0315404	-0.0480496	-0.00128826	-0.00114299	0.00263856
921	-0.748235	0.953511	0.439878	-0.90555	0.667281	-0.0324137	-0.0432422	-0.00138747	-0.000667071	-0.00167223
922	-0.748235	0.953511	-0.160793	-0.52358	-0.57611	-0.0313325	-0.0492694	-0.00138912	-0.000165728	0.00277415
923	-0.748235	0.953511	-1.17844	-0.656112	-0.392498	-0.0310625	-0.0505513	0.000614707	-0.000540888	0.00215724
924	-0.748235	0.953511	-0.601056	-0.893546	-0.587927	-0.0315351	-0.0481099	-0.00117801	-0.00110806	0.00254844
925	-0.748235	0.953511	0.70201	-0.74797	1.15435	-0.0319028	-0.0425504	-0.000941867	-0.000343077	-0.00364455
926	-0.748235	0.953511	0.619577	-0.96046	0.0297268	-0.0331235	-0.045313	-0.000944813	-0.000726698	0.000725338
927	-0.748235	0.953511	0.850993	-0.742002	0.677046	-0.0330173	-0.0439255	-0.000620834	-0.000305846	-0.0015132
928	-0.748235	0.953511	0.283864	-0.003233	0.706192	-0.0319741	-0.0450093	-0.00150633	0.00103814	-0.00193116
929	-0.748235	0.953511	-0.270165	-0.138461	1.13288	-0.031027	-0.043743	-0.0014944	0.000638084	-0.00375633
930	-0.748235	0.953511	-0.60968	-1.01113	1.49344	-0.0306793	-0.041619	-0.00141814	-0.000918691	-0.00474752
931	-0.748235	0.953511	0.454585	-0.81946	0.584038	-0.0325578	-0.0436069	-0.00136519	-0.000579046	-0.00127367
932	-0.748235	0.953511	2.40467	-0.800136	-1.03437	-0.0320543	-0.0499685	0.000660654	-0.000702036	0.00268154
933	-0.748235	0.953511	-0.367828	-0.922434	0.486167	-0.031869	-0.0437294	-0.00185189	-0.000980759	-0.000951593
934	-0.748235	0.953511	0.775791	-0.703713	-0.477696	-0.0322497	-0.0477521	-0.000939046	-0.000459005	0.00201717
935	-0.748235	0.953511	0.568421	-0.693633	-1.12716	-0.0306275	-0.0502501	-0.00145935	-0.000644691	0.003599
936	-0.748235	0.953511	0.665301	-0.890673	1.43094	-0.0314483	-0.0420143	-0.000924395	-0.000485119	-0.00451056
937	-0.748235	0.953511	0.298712	-0.73494	0.945392	-0.0318657	-0.042664	-0.00153857	-0.00045332	-0.00286102
938	-0.748235	0.953511	-0.358515	-0.618861	-0.280344	-0.0319201	-0.0475162	-0.00132629	-0.000425871	0.00180582
939	-0.748235	0.953511	-1.86571	-0.637249	1.10839	-0.0310418	-0.0508275	0.00561403	-0.0002806	-0.0028468
940	-0.748235	0.953511	0.392599	-0.821375	0.595204	-0.0324596	-0.0435047	-0.00146132	-0.000599992	-0.00135713
941	-0.748235	0.953511	-0.831224	-0.365006	1.19412	-0.0307875	-0.0438844	-0.000824467	6.81e-05	-0.00395444
942	-0.748235	0.953511	1.41024	-0.89356	0.048254	-0.0336285	-0.0455858	2.55e-05	-0.000527193	0.000333265
943	-0.748235	0.953511	-1.35396	-0.906515	-0.477123	-0.0308661	-0.0514347	0.00167952	-0.000956669	0.0021953
944	-0.748235	0.953511	-1.44996	-0.396278	0.659005	-0.0311018	-0.0496462	0.00255859	7.13e-05	-0.00126456
945	-0.748235	0.953511	2.12745	-0.269434	-1.14142	-0.0311414	-0.0519566	0.000260105	0.000288674	0.00316651
946	-0.748235	0.953511	-0.273031	-0.864275	0.705426	-0.031703	-0.0431402	-0.00183455	-0.000768816	-0.00193614
947	-0.748235	0.953511	-0.145369	-0.964636	0.862207	-0.0316266	-0.0425893	-0.00180513	-0.000825024	-0.0025367
948	-0.748235	0.953511	3.32265	-0.622817	-1.42493	-0.0318397	-0.0489658	0.000940609	-0.000356319	0.000838534
949	-0.748235	0.953511	-0.744034	-0.864999	-0.124576	-0.0317694	-0.0466207	-0.000982506	-0.00120681	0.00119674
950	-0.748235	0.953511	-1.67227	-0.524975	-0.426157	-0.0305019	-0.0547231	0.00379952	4.56e-05	0.0019972
951	-0.748235	0.953511	-0.95453	0.383764	1.57523	-0.0299272	-0.0471475	0.000266759	0.00255254	-0.00512727
952	-0.748235	0.953511	2.06898	-0.947511	-0.618169	-0.0329094	-0.047605	0.000383596	-0.000910337	0.00165843
953	-0.748235	0.953511	-1.25375	-0.794474	0.79926	-0.0310322	-0.0462046	0.000775633	-0.000806675	-0.00211484
954	-0.748235	0.953511	0.755819	-0.922483	0.51442	-0.0331171	-0.0440869	-0.000798488	-0.000598763	-0.000781379
955	-0.748235	0.953511	0.0609562	-0.899438	0.0451122	-0.0324888	-0.0449993	-0.00157751	-0.000908233	0.000591167
956	-0.748235	0.953511	-0.991317	-0.650521	-0.757219	-0.0307782	-0.0507135	-0.000427686	-0.000619245	0.00315591
957	-0.748235	0.953511	-0.981655	-0.797554	1.44017	-0.0306379	-0.0427346	-0.000587315	-0.000751857	-0.00467101
958	-0.748235	0.953511	0.862704	-0.675313	0.283267	-0.0333899	-0.045252	-0.000613946	-0.000199259	7.24e-05
959	-0.748235	0.953511	-0.87308	-0.465412	0.838417	-0.0311514	-0.0448071	-0.000854687	-0.00017529	-0.00239424
960	-0.748235	0.953511	0.353028	-0.703358	0.169965	-0.0327757	-0.0451539	-0.00133958	-0.000482723	0.000369173
961	-0.748235	0.953511	0.53858	0.617262	0.787199	-0.0317262	-0.04731	-0.0012677	0.00303291	-0.00211166
962	-0.748235	0.953511	-0.746286	-0.0945679	1.40079	-0.0305422	-0.0441263	-0.000759565	0.000787195	-0.00474178
963	-0.748235	0.953511	1.50993	0.176406	-0.372685	-0.0320146	-0.050612	-4.3e-05	0.00162735	0.00165956
964	-0.748235	0.953511	0.126876	-0.427392	-0.319083	-0.0318976	-0.0482195	-0.00132902	0.000100928	0.00196258
965	-0.748235	0.953511	0.337522	-0.817918	1.07751	-0.031699	-0.0423004	-0.00145519	-0.00053667	-0.0033914
966	-0.748235	0.953511	-0.994715	-0.611437	1.76057	-0.0304809	-0.042455	-0.000526458	-0.000456044	-0.0054643
967	-0.748235	0.953511	-0.521011	0.205152	0.94064	-0.030894	-0.0464756	-0.00103422	0.00180409	-0.00278304
968	-0.748235	0.953511	-0.093961	1.75693	0.25714	-0.0301352	-0.0538568	-0.00117636	0.00542082	0.000364947
969	-0.748235	0.953511	-0.177236	-0.137475	1.03814	-0.0311865	-0.0438851	-0.00159051	0.000644359	-0.00336497
970	-0.748235	0.953511	-0.0671588	-0.73123	0.69048	-0.031896	-0.0432831	-0.00181981	-0.000528825	-0.00185495
971	-0.748235	0.953511	1.59451	-0.870282	-1.37674	-0.0310089	-0.0497472	-0.00028674	-0.00071715	0.00237734
972	-0.748235	0.953511	0.995264	-0.9223	-0.113619	-0.0331798	-0.0458282	-0.000562233	-0.000652222	0.000839812
973	-0.748235	0.953511	-0.600545	-0.799092	1.32075	-0.0308238	-0.0421417	-0.00142621	-0.000710641	-0.00428033
974	-0.748235	0.953511	0.0797092	1.24131	0.29316	-0.0308354	-0.0521909	-0.00115456	0.00458224	0.000215931
975	-0.748235	0.953511	-0.529043	-0.794036	1.1292	-0.0310622	-0.0424645	-0.00153897	-0.000721524	-0.0035955
976	-0.748235	0.953511	0.396951	-0.505228	0.0813514	-0.032763	-0.0461253	-0.00118964	-3.58e-05	0.000731069
977	-0.748235	0.953511	1.12196	-0.503524	-0.321261	-0.0326231	-0.0477846	-0.000536288	6.51e-05	0.00149625
978	-0.748235	0.953511	-0.374933	-0.997154	1.10155	-0.0311759	-0.0421394	-0.00168209	-0.000919574	-0.00346573
979	-0.748235	0.953511	-0.824646	-1.05084	1.43772	-0.0306934	-0.0420967	-0.000993686	-0.00100492	-0.00459394
980	-0.748235	0.953511	0.501759	-1.03824	-0.188561	-0.0328037	-0.0457471	-0.00106216	-0.000986728	0.00121704
981	-0.748235	0.953511	-1.33869	-0.990841	-0.036067	-0.031332	-0.0499894	0.00176675	-0.001013	0.00118495
982	-0.748235	0.953511	-0.380793	-0.625072	-0.462604	-0.0315593	-0.0483898	-0.00134163	-0.000454632	0.0023626
983	-1.13224	-0.33804	-0.809158	1.63882	-0.204034	-0.0654269	-0.0192674	-0.000518237	0.00392086	0.00190902
984	-1.13224	-0.33804	0.235618	-0.770198	-0.371271	-0.0596209	-0.0184567	-0.00216159	-0.00138337	0.00223985
985	-1.13224	-0.33804	-0.859247	-0.538552	1.03729	-0.0552309	-0.0172511	-0.00158558	-0.00164136	-0.00367373
986	-1.13224	-0.33804	1.62525	-0.573706	-0.239773	-0.065398	-0.0169738	0.00150054	-0.000320586	0.00180918
987	-1.13224	-0.33804	0.00252217	-0.805286	-0.323491	-0.0585118	-0.0186714	-0.00256781	-0.00167689	0.0020452
988	-1.13224	-0.33804	-0.615543	-0.602496	1.0207	-0.0545497	-0.0173553	-0.00218618	-0.00175099	-0.00354057
989	-1.13224	-0.33804	-0.417755	-0.911264	-0.664525	-0.0595261	-0.0183509	-0.00245025	-0.00177269	0.00271727
990	-1.13224	-0.33804	1.3326	-0.905959	-0.664779	-0.0641788	-0.0172195	0.000425093	-0.000973206	0.0025637
991	-1.13224	-0.33804	-0.878276	-0.867368	-1.43964	-0.0613788	-0.0180413	-0.0011544	-0.00114526	0.00233708
992	-1.13224	-0.33804	-0.113542	-0.299319	0.0511375	-0.0580186	-0.0188048	-0.00259463	-0.000821445	0.000856798
993	-1.13224	-0.33804	0.675527	-0.622547	-0.107002	-0.0610177	-0.0181486	-0.00122284	-0.000731318	0.00173784
994	-1.13224	-0.33804	-0.24313	-0.404826	-2.01858	-0.0588097	-0.0177911	-0.00207836	-0.000458439	-0.000244999
995	-1.13224	-0.33804	0.213685	-0.921142	1.14113	-0.0509834	-0.0184355	-0.00309708	-0.00219378	-0.00467291
996	-1.13224	-0.33804	-0.734811	-0.276199	-0.0286675	-0.057908	-0.0191869	-0.00205512	-0.000947045	0.000714428
997	-1.13224	-0.33804	1.49451	-0.937006	-0.0292025	-0.0647322	-0.0169524	0.00138154	-0.00056755	0.00148786
998	-1.13224	-0.33804	-0.295885	-0.943916	0.240875	-0.0561968	-0.0181806	-0.00304941	-0.00204603	9.01e-05
999	-1.13224	-0.33804	-0.111164	-0.976169	1.43094	-0.0497476	-0.0183568	-0.00293568	-0.00235851	-0.00598406
1000	-1.13224	-0.33804	0.247485	-0.835817	-0.113852	-0.0587499	-0.0184874	-0.0022744	-0.00146851	0.0015975
1001	-1.13224	-0.33804	-0.597611	-0.922095	-0.349308	-0.0584291	-0.0184042	-0.00227048	-0.00186798	0.00158905
1002	-1.13224	-0.33804	-1.09833	-0.790333	0.77029	-0.0564493	-0.0175844	-0.00118116	-0.00179484	-0.00237292
1003	-1.13224	-0.33804	-1.05206	-0.47525	1.24909	-0.0551201	-0.0173704	-0.000741969	-0.001484	-0.00466617
1004	-1.13224	-0.33804	-1.52652	-0.514664	1.15339	-0.0577078	-0.018265	0.00178588	-0.00115101	-0.00404468
1005	-1.13224	-0.33804	-0.445168	-0.485519	-0.59354	-0.0593833	-0.0187421	-0.00245957	-0.00132361	0.0025259
1006	-1.13224	-0.33804	-0.451815	-0.684176	0.390756	-0.055925	-0.0181113	-0.00297742	-0.00177357	-0.00059538
1007	-1.13224	-0.33804	-0.979358	-0.824057	-0.648918	-0.0615555	-0.0180063	-0.00109781	-0.00142091	0.00269775
1008	-1.13224	-0.33804	0.80508	-0.724825	-0.815859	-0.0623588	-0.0179977	-0.00124599	-0.000817003	0.00303677
1009	-1.13224	-0.33804	0.407713	0.051248	0.10195	-0.0596636	-0.0188857	-0.00187135	7.99e-05	0.000958024
1010	-1.13224	-0.33804	0.284011	-0.820097	1.05596	-0.0519639	-0.018313	-0.00295403	-0.00201314	-0.00413865
1011	-1.13224	-0.33804	0.685648	-0.937224	-0.674989	-0.0618663	-0.0179149	-0.00142276	-0.00113396	0.00295524
1012	-1.13224	-0.33804	-0.716957	0.860433	-1.24487	-0.0651298	-0.0189612	-0.000906496	0.00253546	0.00307935
1013	-1.13224	-0.33804	-1.23927	0.428528	-0.996242	-0.0655685	-0.0190884	0.00039574	0.00129641	0.00358209
1014	-1.13224	-0.33804	0.149572	0.578914	-0.0567204	-0.0603807	-0.0194996	-0.0019912	0.00136125	0.00112757
1015	-1.13224	-0.33804	-1.89498	3.5283	0.502772	-0.080641	-0.0192222	0.0080546	0.0126352	-0.000209341
1016	-1.13224	-0.33804	-1.7034	3.66707	0.289002	-0.0805769	-0.0192039	0.00664544	0.0133796	0.00037314
1017	-1.13224	-0.33804	0.539883	0.497613	0.423719	-0.0594577	-0.0190654	-0.00172558	0.00104518	-0.000179168
1018	-1.13224	-0.33804	-1.08834	0.630003	-0.532453	-0.0641163	-0.0195588	-0.000186632	0.00191475	0.0025644
1019	-1.13224	-0.33804	1.14993	2.09823	-0.402002	-0.0658569	-0.0186227	-0.00100523	0.00352963	0.00257248
1020	-1.13224	-0.33804	-0.316097	-0.733226	0.0140632	-0.057049	-0.0184966	-0.00294781	-0.0017647	0.000875462
1021	-1.13224	-0.33804	0.489988	1.89357	0.11059	-0.062958	-0.0195841	-0.00156358	0.00350617	0.00121681
1022	-1.13224	-0.33804	0.16411	-0.706314	-0.480181	-0.0597678	-0.0184888	-0.0022789	-0.00134227	0.00249512
1023	-1.13224	-0.33804	1.26211	-0.136278	-0.73974	-0.0645685	-0.0178795	0.000114702	0.000124243	0.00282647
1024	-1.13224	-0.33804	0.185193	-0.993559	-0.00643626	-0.0579061	-0.0184099	-0.00258253	-0.00179685	0.00131275
1025	-1.13224	-0.33804	0.00679567	-0.450191	0.420401	-0.0564909	-0.018351	-0.00284759	-0.00121821	-0.000474964
1026	-1.13224	-0.33804	-1.77696	2.91449	0.127746	-0.0775243	-0.0189521	0.00662118	0.00941878	0.00105371
[truncated: 3,131 more rows]

## Sheet: Supplementary Fig. 12
interval (um)	e1	e2	e3	e4	e5	e6	e7	e8	e9	e10	e11	e12	e13	e14	e15	e16	e17	e18	cat1	cat2	cat3	cat4	cat5	cat6	cat7	cat8	cat9	cat10	cat11	cat12	cat13	cat14	cat15	cat16	cat17	cat18
[truncated: 15 more rows]

[truncated: 1 more sheets: Supplementary Fig. 13]
